# Supplementary material for: Bioinspired Synthesis of Alstoscholarinoids A and B
Source: JACS Au. 2025 Mar 3;5(3):1076–82. doi: 10.1021/jacsau.5c00102 (PMC11938012; doi:10.1021/jacsau.5c00102)
Supplement: Supplementary file 2 — au5c00102_si_002.cif [file au5c00102_si_002.cif]

data_13

_audit_creation_date               2024-12-23

_audit_creation_method

;

Olex2 1.5

(compiled 2021.12.09 svn.r5202d8cf for OlexSys, GUI svn.r6439)

;

_shelx_SHELXL_version_number       '2014/7'

_audit_contact_author_address      ?

_audit_contact_author_email        ?

_audit_contact_author_name         ''

_audit_contact_author_phone        ?

_publ_contact_author_id_orcid      ?

_publ_section_references

;

Dolomanov, O.V., Bourhis, L.J., Gildea, R.J, Howard, J.A.K. & Puschmann, H.

 (2009), J. Appl. Cryst. 42, 339-341.


Sheldrick, G.M. (2015). Acta Cryst. C71, 3-8.

;

_chemical_name_common              ?

_chemical_name_systematic          ?

_chemical_formula_moiety           'C29 H46 O3, C7 H8'

_chemical_formula_sum              'C36 H54 O3'

_chemical_formula_weight           534.79

_chemical_absolute_configuration   syn

_chemical_melting_point            ?

loop_

  _atom_type_symbol

  _atom_type_description

  _atom_type_scat_dispersion_real

  _atom_type_scat_dispersion_imag

  _atom_type_scat_source

 'C' 'C' 0.0181 0.0091 'International Tables Vol C Tables 4.2.6.8 and 6.1.1.4'

 'H' 'H' 0.0000 0.0000 'International Tables Vol C Tables 4.2.6.8 and 6.1.1.4'

 'O' 'O' 0.0492 0.0322 'International Tables Vol C Tables 4.2.6.8 and 6.1.1.4'


_shelx_space_group_comment

;

The symmetry employed for this shelxl refinement is uniquely defined

by the following loop, which should always be used as a source of

symmetry information in preference to the above space-group names.

They are only intended as comments.

;

_space_group_crystal_system        'monoclinic'

_space_group_IT_number             4

_space_group_name_H-M_alt          'P 1 21 1'

_space_group_name_Hall             'P 2yb'

loop_

  _space_group_symop_operation_xyz

 'x, y, z'

 '-x, y+1/2, -z'


_cell_length_a                     7.6111(3)

_cell_length_b                     19.4127(6)

_cell_length_c                     10.5758(5)

_cell_angle_alpha                  90

_cell_angle_beta                   98.915(4)

_cell_angle_gamma                  90

_cell_volume                       1543.72(11)

_cell_formula_units_Z              2

_cell_measurement_reflns_used      13047

_cell_measurement_temperature      100

_cell_measurement_theta_max        68.02

_cell_measurement_theta_min        9.03

_shelx_estimated_absorpt_T_max     0.973

_shelx_estimated_absorpt_T_min     0.899

_exptl_absorpt_coefficient_mu      0.542

_exptl_absorpt_correction_T_max    0.9896

_exptl_absorpt_correction_T_min    0.9589

_exptl_absorpt_correction_type     multi-scan

_exptl_absorpt_process_details

;

STOE LANA, absorption correction by scaling of reflection intensities.

J. Koziskova, F. Hahn, J. Richter, J. Kozisek, "Comparison of different

absorption corrections on the model structure of tetrakis(\m~2~-acetato)-

diaqua-di-copper(II)", Acta Chimica Slovaca, vol. 9, no. 2, 2016, pp. 136 - 140.

;

_exptl_absorpt_special_details     ?

_exptl_crystal_colour              colourless

_exptl_crystal_colour_primary      colourless

_exptl_crystal_density_diffrn      1.151

_exptl_crystal_density_meas        ?

_exptl_crystal_density_method      'not measured'

_exptl_crystal_description         needle

_exptl_crystal_F_000               588

_exptl_crystal_size_max            0.2

_exptl_crystal_size_mid            0.117

_exptl_crystal_size_min            0.05

_exptl_crystal_size_rad            0.040

_exptl_transmission_factor_max     ?

_exptl_transmission_factor_min     ?

_diffrn_reflns_av_R_equivalents    0.0329

_diffrn_reflns_av_unetI/netI       0.0275

_diffrn_reflns_Laue_measured_fraction_full  0.982

_diffrn_reflns_Laue_measured_fraction_max  0.977

_diffrn_reflns_limit_h_max         8

_diffrn_reflns_limit_h_min         -4

_diffrn_reflns_limit_k_max         22

_diffrn_reflns_limit_k_min         -22

_diffrn_reflns_limit_l_max         12

_diffrn_reflns_limit_l_min         -12

_diffrn_reflns_number              24762

_diffrn_reflns_point_group_measured_fraction_full  0.957

_diffrn_reflns_point_group_measured_fraction_max  0.952

_diffrn_reflns_theta_full          67.686

_diffrn_reflns_theta_max           68.040

_diffrn_reflns_theta_min           4.232

_diffrn_ambient_temperature        100

_diffrn_detector                   'EIGER2 1M CDTE'

_diffrn_detector_area_resol_mean   13.33

_diffrn_measured_fraction_theta_full  0.982

_diffrn_measured_fraction_theta_max  0.977

_diffrn_measurement_details

;

 5292 frames, detector distance = 60 mm

;

_diffrn_measurement_device         'Eulerian 4-circle diffractometer'

_diffrn_measurement_device_type    'STOE STADIVARI'

_diffrn_measurement_method         'rotation method, \w scans'

_diffrn_radiation_collimation      '1.2 mm, 0.6 diameter'

_diffrn_radiation_monochromator    'Graded multilayer mirror'

_diffrn_radiation_polarisn_norm    270

_diffrn_radiation_probe            x-ray

_diffrn_radiation_type             'Cu K\a'

_diffrn_radiation_wavelength       1.54186

_diffrn_source                     Axo_Cu

_diffrn_source_current             1.00

_diffrn_source_power               0.050

_diffrn_source_voltage             50

_reflns_Friedel_coverage           0.887

_reflns_Friedel_fraction_full      0.931

_reflns_Friedel_fraction_max       0.924

_reflns_number_gt                  4604

_reflns_number_total               5368

_reflns_special_details

;

 Reflections were merged by SHELXL according to the crystal

 class for the calculation of statistics and refinement.

 

 _reflns_Friedel_fraction is defined as the number of unique

 Friedel pairs measured divided by the number that would be

 possible theoretically, ignoring centric projections and

 systematic absences.

;

_reflns_threshold_expression       'I > 2\s(I)'

_computing_cell_refinement

;

X-Area Recipe 2.0.2 (STOE, 2024)

;

_computing_data_collection

;

X-Area Pilatus3_SV 1.31.194.0 (STOE, 2023)

;

_computing_data_reduction

;

X-Area Integrate 2.5.18.0 (STOE, 2024)

X-Area LANA 2.8.4 (STOE, 2024)

;

_computing_molecular_graphics      'Olex2 1.5 (Dolomanov et al., 2009)'

_computing_publication_material

;

STOE & Cie GmbH, X-Area, software package for collecting single-crystal or

multi-domain crystal data on STOE area-detector diffractometers, for image 

processing, for the correction and scaling of reflection intensities and 

for outlier rejection, version 2.4, Darmstadt 2024

;

_computing_structure_refinement    'SHELXL 2014/7 (Sheldrick, 2015)'

_computing_structure_solution      ?

_refine_diff_density_max           0.323

_refine_diff_density_min           -0.250

_refine_diff_density_rms           0.042

_refine_ls_abs_structure_details

;

 Flack x determined using 1933 quotients [(I+)-(I-)]/[(I+)+(I-)]

 (Parsons, Flack and Wagner, Acta Cryst. B69 (2013) 249-259).

;

_refine_ls_abs_structure_Flack     -0.2(2)

_refine_ls_extinction_coef         0.0040(8)

_refine_ls_extinction_expression  

 'Fc^*^=kFc[1+0.001xFc^2^\l^3^/sin(2\q)]^-1/4^'

_refine_ls_extinction_method       'SHELXL-2014/7 (Sheldrick 2014'

_refine_ls_goodness_of_fit_ref     1.056

_refine_ls_hydrogen_treatment      mixed

_refine_ls_matrix_type             full

_refine_ls_number_parameters       367

_refine_ls_number_reflns           5368

_refine_ls_number_restraints       3

_refine_ls_R_factor_all            0.0612

_refine_ls_R_factor_gt             0.0503

_refine_ls_restrained_S_all        1.056

_refine_ls_shift/su_max            0.000

_refine_ls_shift/su_mean           0.000

_refine_ls_structure_factor_coef   Fsqd

_refine_ls_weighting_details      

 'w=1/[\s^2^(Fo^2^)+(0.0827P)^2^+0.3123P] where P=(Fo^2^+2Fc^2^)/3'

_refine_ls_weighting_scheme        calc

_refine_ls_wR_factor_gt            0.1287

_refine_ls_wR_factor_ref           0.1371

_refine_special_details            ?

_olex2_refinement_description

;

1. Fixed Uiso

 At 1.2 times of:

  All C(H) groups, All C(H,H) groups

 At 1.5 times of:

  All C(H,H,H) groups, All O(H) groups

2. Restrained distances

 O2-H2 = O3-H3

 0.87 with sigma of 0.02

3.a Ternary CH refined with riding coordinates:

 C5(H5), C11(H11), C13(H13), C17(H17)

3.b Secondary CH2 refined with riding coordinates:

 C2(H2A,H2B), C3(H3A,H3B), C6(H6A,H6B), C9(H9A,H9B), C10(H10A,H10B), C14(H14A,

 H14B), C15(H15A,H15B), C18(H18A,H18B), C22(H22A,H22B)

3.c Aromatic/amide H refined with riding coordinates:

 C19(H19), C32(H32), C33(H33), C34(H34), C35(H35), C36(H36)

3.d Idealised Me refined as rotating group:

 C23(H23A,H23B,H23C), C24(H24A,H24B,H24C), C25(H25A,H25B,H25C), C26(H26A,H26B,

 H26C), C27(H27A,H27B,H27C), C28(H28A,H28B,H28C), C29(H29A,H29B,H29C), C30(H30A,

 H30B,H30C)

;

_atom_sites_solution_hydrogens     mixed

_atom_sites_solution_primary       ?

_atom_sites_solution_secondary     ?

loop_

  _atom_site_label

  _atom_site_type_symbol

  _atom_site_fract_x

  _atom_site_fract_y

  _atom_site_fract_z

  _atom_site_U_iso_or_equiv

  _atom_site_adp_type

  _atom_site_occupancy

  _atom_site_site_symmetry_order

  _atom_site_calc_flag

  _atom_site_refinement_flags_posn

  _atom_site_refinement_flags_adp

  _atom_site_refinement_flags_occupancy

  _atom_site_disorder_assembly

  _atom_site_disorder_group

 O1 O 0.8031(3) 0.52834(13) 0.8997(3) 0.0388(6) Uani 1 1 d . . . . .

 O2 O -0.0122(4) 0.09708(15) 0.2663(3) 0.0508(8) Uani 1 1 d D . . . .

 H2 H 0.072(6) 0.087(3) 0.226(5) 0.076 Uiso 1 1 d D U . . .

 O3 O 0.3544(3) 0.55303(12) 0.8182(3) 0.0357(6) Uani 1 1 d D . . . .

 H3 H 0.243(4) 0.564(2) 0.788(4) 0.053 Uiso 1 1 d D U . . .

 C1 C 0.3200(5) 0.55251(19) 1.1057(4) 0.0376(8) Uani 1 1 d . . . . .

 C2 C 0.5215(5) 0.5502(2) 1.1492(4) 0.0442(9) Uani 1 1 d . . . . .

 H2A H 0.5490 0.5799 1.2258 0.053 Uiso 1 1 calc R U . . .

 H2B H 0.5532 0.5024 1.1767 0.053 Uiso 1 1 calc R U . . .

 C3 C 0.6428(6) 0.5716(2) 1.0551(5) 0.0475(10) Uani 1 1 d . . . . .

 H3A H 0.5946 0.6146 1.0129 0.057 Uiso 1 1 calc R U . . .

 H3B H 0.7606 0.5828 1.1047 0.057 Uiso 1 1 calc R U . . .

 C4 C 0.6709(5) 0.52114(18) 0.9520(4) 0.0355(8) Uani 1 1 d . . . . .

 C5 C 0.5412(5) 0.46421(17) 0.9140(4) 0.0347(8) Uani 1 1 d . . . . .

 H5 H 0.5512 0.4305 0.9863 0.042 Uiso 1 1 calc R U . . .

 C6 C 0.5764(5) 0.4251(2) 0.7934(4) 0.0405(9) Uani 1 1 d . . . . .

 H6A H 0.6491 0.3835 0.8180 0.049 Uiso 1 1 calc R U . . .

 H6B H 0.6417 0.4549 0.7406 0.049 Uiso 1 1 calc R U . . .

 C7 C 0.3944(5) 0.40440(17) 0.7170(4) 0.0340(8) Uani 1 1 d . . . . .

 C8 C 0.3635(5) 0.32427(18) 0.7039(4) 0.0337(8) Uani 1 1 d . . . . .

 C9 C 0.4994(5) 0.2918(2) 0.6283(4) 0.0395(9) Uani 1 1 d . . . . .

 H9A H 0.5083 0.3209 0.5526 0.047 Uiso 1 1 calc R U . . .

 H9B H 0.6175 0.2916 0.6828 0.047 Uiso 1 1 calc R U . . .

 C10 C 0.4524(5) 0.2180(2) 0.5832(4) 0.0412(9) Uani 1 1 d . . . . .

 H10A H 0.5415 0.2011 0.5316 0.049 Uiso 1 1 calc R U . . .

 H10B H 0.4555 0.1875 0.6584 0.049 Uiso 1 1 calc R U . . .

 C11 C 0.2672(5) 0.21575(18) 0.5028(4) 0.0339(8) Uani 1 1 d . . . . .

 H11 H 0.2689 0.2539 0.4394 0.041 Uiso 1 1 calc R U . . .

 C12 C 0.2311(5) 0.1499(2) 0.4186(4) 0.0386(9) Uani 1 1 d . . . . .

 C13 C 0.0449(5) 0.15795(19) 0.3389(4) 0.0401(9) Uani 1 1 d . . . . .

 H13 H 0.0503 0.1966 0.2770 0.048 Uiso 1 1 calc R U . . .

 C14 C -0.0982(6) 0.1748(2) 0.4177(4) 0.0447(10) Uani 1 1 d . . . . .

 H14A H -0.1101 0.1362 0.4769 0.054 Uiso 1 1 calc R U . . .

 H14B H -0.2132 0.1802 0.3604 0.054 Uiso 1 1 calc R U . . .

 C15 C -0.0557(5) 0.2409(2) 0.4948(4) 0.0399(9) Uani 1 1 d . . . . .

 H15A H -0.1513 0.2495 0.5466 0.048 Uiso 1 1 calc R U . . .

 H15B H -0.0545 0.2800 0.4349 0.048 Uiso 1 1 calc R U . . .

 C16 C 0.1228(5) 0.23815(17) 0.5838(4) 0.0340(8) Uani 1 1 d . . . . .

 C17 C 0.1727(5) 0.31360(17) 0.6302(4) 0.0329(8) Uani 1 1 d . . . . .

 H17 H 0.1701 0.3407 0.5495 0.039 Uiso 1 1 calc R U . . .

 C18 C 0.0315(5) 0.34853(19) 0.6997(4) 0.0381(8) Uani 1 1 d . . . . .

 H18A H -0.0672 0.3647 0.6343 0.046 Uiso 1 1 calc R U . . .

 H18B H -0.0175 0.3134 0.7523 0.046 Uiso 1 1 calc R U . . .

 C19 C 0.0968(5) 0.40848(18) 0.7846(4) 0.0355(8) Uani 1 1 d . . . . .

 H19 H 0.0163 0.4296 0.8329 0.043 Uiso 1 1 calc R U . . .

 C20 C 0.2601(5) 0.43318(16) 0.7953(3) 0.0309(8) Uani 1 1 d . . . . .

 C21 C 0.3460(5) 0.48907(17) 0.8857(3) 0.0317(8) Uani 1 1 d . . . . .

 C22 C 0.2555(5) 0.49703(18) 1.0044(4) 0.0341(8) Uani 1 1 d . . . . .

 H22A H 0.2637 0.4520 1.0488 0.041 Uiso 1 1 calc R U . . .

 H22B H 0.1277 0.5057 0.9742 0.041 Uiso 1 1 calc R U . . .

 C23 C 0.2592(6) 0.62447(19) 1.0612(4) 0.0456(10) Uani 1 1 d . . . . .

 H23A H 0.1293 0.6252 1.0394 0.068 Uiso 1 1 calc R U . . .

 H23B H 0.3123 0.6368 0.9855 0.068 Uiso 1 1 calc R U . . .

 H23C H 0.2970 0.6577 1.1298 0.068 Uiso 1 1 calc R U . . .

 C24 C 0.2324(6) 0.5368(2) 1.2236(4) 0.0465(10) Uani 1 1 d . . . . .

 H24A H 0.2763 0.4926 1.2605 0.070 Uiso 1 1 calc R U . . .

 H24B H 0.1031 0.5345 1.1983 0.070 Uiso 1 1 calc R U . . .

 H24C H 0.2617 0.5734 1.2872 0.070 Uiso 1 1 calc R U . . .

 C25 C 0.3699(6) 0.4432(2) 0.5877(4) 0.0452(10) Uani 1 1 d . . . . .

 H25A H 0.3898 0.4925 0.6033 0.068 Uiso 1 1 calc R U . . .

 H25B H 0.2489 0.4358 0.5427 0.068 Uiso 1 1 calc R U . . .

 H25C H 0.4557 0.4258 0.5353 0.068 Uiso 1 1 calc R U . . .

 C26 C 0.3889(5) 0.29209(19) 0.8388(4) 0.0394(9) Uani 1 1 d . . . . .

 H26A H 0.4080 0.2424 0.8323 0.059 Uiso 1 1 calc R U . . .

 H26B H 0.2825 0.3004 0.8782 0.059 Uiso 1 1 calc R U . . .

 H26C H 0.4923 0.3130 0.8916 0.059 Uiso 1 1 calc R U . . .

 C27 C 0.2466(7) 0.0822(2) 0.4930(5) 0.0535(11) Uani 1 1 d . . . . .

 H27A H 0.1555 0.0807 0.5491 0.080 Uiso 1 1 calc R U . . .

 H27B H 0.3648 0.0791 0.5448 0.080 Uiso 1 1 calc R U . . .

 H27C H 0.2294 0.0436 0.4328 0.080 Uiso 1 1 calc R U . . .

 C28 C 0.3660(6) 0.1474(3) 0.3246(5) 0.0560(12) Uani 1 1 d . . . . .

 H28A H 0.4854 0.1392 0.3720 0.084 Uiso 1 1 calc R U . . .

 H28B H 0.3644 0.1914 0.2789 0.084 Uiso 1 1 calc R U . . .

 H28C H 0.3343 0.1101 0.2630 0.084 Uiso 1 1 calc R U . . .

 C29 C 0.1061(6) 0.18864(19) 0.6953(4) 0.0446(10) Uani 1 1 d . . . . .

 H29A H 0.0251 0.1509 0.6644 0.067 Uiso 1 1 calc R U . . .

 H29B H 0.0592 0.2137 0.7632 0.067 Uiso 1 1 calc R U . . .

 H29C H 0.2234 0.1698 0.7291 0.067 Uiso 1 1 calc R U . . .

 C30 C 0.9225(11) 0.2923(3) 0.0388(6) 0.0866(19) Uani 1 1 d . . . . .

 H30A H 0.9550 0.2451 0.0655 0.130 Uiso 1 1 calc R U . . .

 H30B H 1.0283 0.3169 0.0208 0.130 Uiso 1 1 calc R U . . .

 H30C H 0.8330 0.2913 -0.0385 0.130 Uiso 1 1 calc R U . . .

 C31 C 0.8501(7) 0.3274(3) 0.1406(5) 0.0633(13) Uani 1 1 d . . . . .

 C32 C 0.9415(8) 0.3811(3) 0.2089(5) 0.0701(15) Uani 1 1 d . . . . .

 H32 H 1.0555 0.3934 0.1902 0.084 Uiso 1 1 calc R U . . .

 C33 C 0.8747(8) 0.4167(3) 0.3009(6) 0.0730(16) Uani 1 1 d . . . . .

 H33 H 0.9368 0.4555 0.3402 0.088 Uiso 1 1 calc R U . . .

 C34 C 0.7158(7) 0.3962(3) 0.3376(5) 0.0635(13) Uani 1 1 d . . . . .

 H34 H 0.6745 0.4178 0.4081 0.076 Uiso 1 1 calc R U . . .

 C35 C 0.6165(8) 0.3436(3) 0.2703(6) 0.0758(17) Uani 1 1 d . . . . .

 H35 H 0.5011 0.3327 0.2882 0.091 Uiso 1 1 calc R U . . .

 C36 C 0.6890(8) 0.3069(3) 0.1761(5) 0.0718(15) Uani 1 1 d . . . . .

 H36 H 0.6279 0.2680 0.1364 0.086 Uiso 1 1 calc R U . . .


loop_

  _atom_site_aniso_label

  _atom_site_aniso_U_11

  _atom_site_aniso_U_22

  _atom_site_aniso_U_33

  _atom_site_aniso_U_23

  _atom_site_aniso_U_13

  _atom_site_aniso_U_12

 O1 0.0328(15) 0.0314(13) 0.0521(15) 0.0003(11) 0.0064(12) -0.0028(10)

 O2 0.0357(17) 0.0492(17) 0.069(2) -0.0299(15) 0.0116(13) -0.0087(12)

 O3 0.0358(14) 0.0246(11) 0.0468(14) 0.0038(11) 0.0070(11) -0.0022(10)

 C1 0.037(2) 0.0284(17) 0.048(2) -0.0036(16) 0.0085(16) -0.0002(15)

 C2 0.040(2) 0.044(2) 0.049(2) -0.0115(19) 0.0060(17) -0.0022(17)

 C3 0.035(2) 0.044(2) 0.065(3) -0.0186(19) 0.0122(18) -0.0087(17)

 C4 0.029(2) 0.0266(17) 0.050(2) 0.0008(15) 0.0045(16) 0.0012(14)

 C5 0.033(2) 0.0261(17) 0.045(2) -0.0013(15) 0.0071(15) 0.0011(14)

 C6 0.032(2) 0.036(2) 0.054(2) -0.0134(17) 0.0107(17) -0.0039(15)

 C7 0.032(2) 0.0265(18) 0.044(2) -0.0060(15) 0.0084(15) -0.0039(13)

 C8 0.0264(19) 0.0271(17) 0.047(2) -0.0033(15) 0.0045(15) 0.0003(13)

 C9 0.028(2) 0.037(2) 0.053(2) -0.0131(17) 0.0061(16) -0.0022(15)

 C10 0.031(2) 0.037(2) 0.055(2) -0.0139(18) 0.0037(17) 0.0025(15)

 C11 0.026(2) 0.0305(17) 0.045(2) -0.0045(15) 0.0045(15) -0.0007(13)

 C12 0.028(2) 0.0347(18) 0.053(2) -0.0124(17) 0.0075(16) -0.0006(14)

 C13 0.032(2) 0.036(2) 0.052(2) -0.0126(17) 0.0061(17) -0.0053(15)

 C14 0.036(2) 0.039(2) 0.060(3) -0.0175(19) 0.0102(18) -0.0032(16)

 C15 0.026(2) 0.0380(19) 0.055(2) -0.0125(18) 0.0047(16) -0.0014(15)

 C16 0.031(2) 0.0254(17) 0.047(2) -0.0036(15) 0.0101(16) -0.0021(14)

 C17 0.030(2) 0.0253(17) 0.044(2) -0.0024(15) 0.0056(15) -0.0008(13)

 C18 0.031(2) 0.0307(18) 0.053(2) -0.0078(16) 0.0060(16) -0.0002(14)

 C19 0.032(2) 0.0295(19) 0.046(2) -0.0027(15) 0.0069(15) 0.0016(14)

 C20 0.031(2) 0.0231(17) 0.0383(19) -0.0011(14) 0.0052(14) 0.0002(13)

 C21 0.033(2) 0.0214(16) 0.041(2) 0.0010(14) 0.0064(15) -0.0007(13)

 C22 0.033(2) 0.0260(16) 0.045(2) -0.0010(15) 0.0094(15) -0.0020(13)

 C23 0.049(3) 0.0281(19) 0.060(3) -0.0068(18) 0.009(2) 0.0006(16)

 C24 0.047(3) 0.045(2) 0.050(2) -0.0094(19) 0.0142(18) -0.0022(17)

 C25 0.055(3) 0.0336(19) 0.050(2) -0.0014(17) 0.0163(19) -0.0091(17)

 C26 0.041(2) 0.0299(18) 0.045(2) -0.0026(16) 0.0009(17) 0.0076(15)

 C27 0.063(3) 0.031(2) 0.064(3) -0.010(2) 0.001(2) 0.0075(18)

 C28 0.035(2) 0.068(3) 0.068(3) -0.033(2) 0.015(2) -0.009(2)

 C29 0.057(3) 0.0286(19) 0.051(2) -0.0039(17) 0.0180(19) -0.0053(17)

 C30 0.131(6) 0.058(3) 0.073(4) 0.003(3) 0.025(4) 0.000(3)

 C31 0.069(4) 0.051(3) 0.073(3) 0.022(2) 0.022(3) 0.013(2)

 C32 0.071(4) 0.072(3) 0.070(3) 0.006(3) 0.019(3) -0.018(3)

 C33 0.070(4) 0.042(3) 0.114(5) 0.013(3) 0.034(3) 0.008(2)

 C34 0.066(3) 0.051(3) 0.077(3) 0.021(2) 0.023(3) 0.014(2)

 C35 0.060(3) 0.071(4) 0.101(4) 0.028(3) 0.028(3) 0.005(3)

 C36 0.074(4) 0.073(4) 0.065(3) 0.020(3) -0.001(3) -0.003(3)


_geom_special_details

;

 All esds (except the esd in the dihedral angle between two l.s. planes)

 are estimated using the full covariance matrix.  The cell esds are taken

 into account individually in the estimation of esds in distances, angles

 and torsion angles; correlations between esds in cell parameters are only

 used when they are defined by crystal symmetry.  An approximate (isotropic)

 treatment of cell esds is used for estimating esds involving l.s. planes.

;

loop_

  _geom_bond_atom_site_label_1

  _geom_bond_atom_site_label_2

  _geom_bond_distance

  _geom_bond_site_symmetry_2

  _geom_bond_publ_flag

 O1 C4 1.229(5) . ?

 O2 H2 0.84(3) . ?

 O2 C13 1.439(4) . ?

 O3 H3 0.88(3) . ?

 O3 C21 1.439(4) . ?

 C1 C2 1.532(6) . ?

 C1 C22 1.545(5) . ?

 C1 C23 1.523(5) . ?

 C1 C24 1.532(5) . ?

 C2 H2A 0.9900 . ?

 C2 H2B 0.9900 . ?

 C2 C3 1.517(6) . ?

 C3 H3A 0.9900 . ?

 C3 H3B 0.9900 . ?

 C3 C4 1.505(5) . ?

 C4 C5 1.495(5) . ?

 C5 H5 1.0000 . ?

 C5 C6 1.543(5) . ?

 C5 C21 1.547(5) . ?

 C6 H6A 0.9900 . ?

 C6 H6B 0.9900 . ?

 C6 C7 1.545(5) . ?

 C7 C8 1.576(5) . ?

 C7 C20 1.518(5) . ?

 C7 C25 1.546(5) . ?

 C8 C9 1.537(5) . ?

 C8 C17 1.552(5) . ?

 C8 C26 1.542(5) . ?

 C9 H9A 0.9900 . ?

 C9 H9B 0.9900 . ?

 C9 C10 1.534(5) . ?

 C10 H10A 0.9900 . ?

 C10 H10B 0.9900 . ?

 C10 C11 1.530(5) . ?

 C11 H11 1.0000 . ?

 C11 C12 1.557(5) . ?

 C11 C16 1.557(5) . ?

 C12 C13 1.541(6) . ?

 C12 C27 1.526(6) . ?

 C12 C28 1.537(5) . ?

 C13 H13 1.0000 . ?

 C13 C14 1.506(5) . ?

 C14 H14A 0.9900 . ?

 C14 H14B 0.9900 . ?

 C14 C15 1.528(5) . ?

 C15 H15A 0.9900 . ?

 C15 H15B 0.9900 . ?

 C15 C16 1.529(6) . ?

 C16 C17 1.572(5) . ?

 C16 C29 1.541(5) . ?

 C17 H17 1.0000 . ?

 C17 C18 1.549(5) . ?

 C18 H18A 0.9900 . ?

 C18 H18B 0.9900 . ?

 C18 C19 1.507(5) . ?

 C19 H19 0.9500 . ?

 C19 C20 1.320(5) . ?

 C20 C21 1.525(5) . ?

 C21 C22 1.531(5) . ?

 C22 H22A 0.9900 . ?

 C22 H22B 0.9900 . ?

 C23 H23A 0.9800 . ?

 C23 H23B 0.9800 . ?

 C23 H23C 0.9800 . ?

 C24 H24A 0.9800 . ?

 C24 H24B 0.9800 . ?

 C24 H24C 0.9800 . ?

 C25 H25A 0.9800 . ?

 C25 H25B 0.9800 . ?

 C25 H25C 0.9800 . ?

 C26 H26A 0.9800 . ?

 C26 H26B 0.9800 . ?

 C26 H26C 0.9800 . ?

 C27 H27A 0.9800 . ?

 C27 H27B 0.9800 . ?

 C27 H27C 0.9800 . ?

 C28 H28A 0.9800 . ?

 C28 H28B 0.9800 . ?

 C28 H28C 0.9800 . ?

 C29 H29A 0.9800 . ?

 C29 H29B 0.9800 . ?

 C29 H29C 0.9800 . ?

 C30 H30A 0.9800 . ?

 C30 H30B 0.9800 . ?

 C30 H30C 0.9800 . ?

 C30 C31 1.452(8) . ?

 C31 C32 1.392(8) . ?

 C31 C36 1.395(8) . ?

 C32 H32 0.9500 . ?

 C32 C33 1.355(8) . ?

 C33 H33 0.9500 . ?

 C33 C34 1.385(8) . ?

 C34 H34 0.9500 . ?

 C34 C35 1.398(9) . ?

 C35 H35 0.9500 . ?

 C35 C36 1.405(8) . ?

 C36 H36 0.9500 . ?


loop_

  _geom_angle_atom_site_label_1

  _geom_angle_atom_site_label_2

  _geom_angle_atom_site_label_3

  _geom_angle

  _geom_angle_site_symmetry_1

  _geom_angle_site_symmetry_3

  _geom_angle_publ_flag

 C13 O2 H2 106(4) . . ?

 C21 O3 H3 105(3) . . ?

 C2 C1 C22 112.5(3) . . ?

 C2 C1 C24 107.0(3) . . ?

 C23 C1 C2 111.2(3) . . ?

 C23 C1 C22 112.1(3) . . ?

 C23 C1 C24 106.5(3) . . ?

 C24 C1 C22 107.1(3) . . ?

 C1 C2 H2A 107.7 . . ?

 C1 C2 H2B 107.7 . . ?

 H2A C2 H2B 107.1 . . ?

 C3 C2 C1 118.5(4) . . ?

 C3 C2 H2A 107.7 . . ?

 C3 C2 H2B 107.7 . . ?

 C2 C3 H3A 107.9 . . ?

 C2 C3 H3B 107.9 . . ?

 H3A C3 H3B 107.2 . . ?

 C4 C3 C2 117.8(3) . . ?

 C4 C3 H3A 107.9 . . ?

 C4 C3 H3B 107.9 . . ?

 O1 C4 C3 118.1(3) . . ?

 O1 C4 C5 121.0(3) . . ?

 C5 C4 C3 120.9(3) . . ?

 C4 C5 H5 108.0 . . ?

 C4 C5 C6 113.2(3) . . ?

 C4 C5 C21 113.3(3) . . ?

 C6 C5 H5 108.0 . . ?

 C6 C5 C21 106.2(3) . . ?

 C21 C5 H5 108.0 . . ?

 C5 C6 H6A 110.2 . . ?

 C5 C6 H6B 110.2 . . ?

 C5 C6 C7 107.7(3) . . ?

 H6A C6 H6B 108.5 . . ?

 C7 C6 H6A 110.2 . . ?

 C7 C6 H6B 110.2 . . ?

 C6 C7 C8 114.3(3) . . ?

 C6 C7 C25 108.1(3) . . ?

 C20 C7 C6 104.1(3) . . ?

 C20 C7 C8 107.9(3) . . ?

 C20 C7 C25 107.7(3) . . ?

 C25 C7 C8 114.0(3) . . ?

 C9 C8 C7 110.3(3) . . ?

 C9 C8 C17 109.7(3) . . ?

 C9 C8 C26 108.5(3) . . ?

 C17 C8 C7 106.9(3) . . ?

 C26 C8 C7 108.8(3) . . ?

 C26 C8 C17 112.6(3) . . ?

 C8 C9 H9A 108.8 . . ?

 C8 C9 H9B 108.8 . . ?

 H9A C9 H9B 107.7 . . ?

 C10 C9 C8 113.6(3) . . ?

 C10 C9 H9A 108.8 . . ?

 C10 C9 H9B 108.8 . . ?

 C9 C10 H10A 109.6 . . ?

 C9 C10 H10B 109.6 . . ?

 H10A C10 H10B 108.1 . . ?

 C11 C10 C9 110.5(3) . . ?

 C11 C10 H10A 109.6 . . ?

 C11 C10 H10B 109.6 . . ?

 C10 C11 H11 104.2 . . ?

 C10 C11 C12 114.0(3) . . ?

 C10 C11 C16 110.7(3) . . ?

 C12 C11 H11 104.2 . . ?

 C16 C11 H11 104.2 . . ?

 C16 C11 C12 117.8(3) . . ?

 C13 C12 C11 107.2(3) . . ?

 C27 C12 C11 114.8(3) . . ?

 C27 C12 C13 111.1(3) . . ?

 C27 C12 C28 107.5(4) . . ?

 C28 C12 C11 108.6(3) . . ?

 C28 C12 C13 107.4(3) . . ?

 O2 C13 C12 112.6(3) . . ?

 O2 C13 H13 107.8 . . ?

 O2 C13 C14 106.8(3) . . ?

 C12 C13 H13 107.8 . . ?

 C14 C13 C12 113.7(3) . . ?

 C14 C13 H13 107.8 . . ?

 C13 C14 H14A 109.3 . . ?

 C13 C14 H14B 109.3 . . ?

 C13 C14 C15 111.5(3) . . ?

 H14A C14 H14B 108.0 . . ?

 C15 C14 H14A 109.3 . . ?

 C15 C14 H14B 109.3 . . ?

 C14 C15 H15A 108.9 . . ?

 C14 C15 H15B 108.9 . . ?

 C14 C15 C16 113.2(3) . . ?

 H15A C15 H15B 107.8 . . ?

 C16 C15 H15A 108.9 . . ?

 C16 C15 H15B 108.9 . . ?

 C11 C16 C17 106.0(3) . . ?

 C15 C16 C11 107.9(3) . . ?

 C15 C16 C17 107.9(3) . . ?

 C15 C16 C29 108.8(3) . . ?

 C29 C16 C11 113.3(3) . . ?

 C29 C16 C17 112.8(3) . . ?

 C8 C17 C16 116.3(3) . . ?

 C8 C17 H17 104.6 . . ?

 C16 C17 H17 104.6 . . ?

 C18 C17 C8 111.5(3) . . ?

 C18 C17 C16 113.8(3) . . ?

 C18 C17 H17 104.6 . . ?

 C17 C18 H18A 108.4 . . ?

 C17 C18 H18B 108.4 . . ?

 H18A C18 H18B 107.4 . . ?

 C19 C18 C17 115.6(3) . . ?

 C19 C18 H18A 108.4 . . ?

 C19 C18 H18B 108.4 . . ?

 C18 C19 H19 118.3 . . ?

 C20 C19 C18 123.4(3) . . ?

 C20 C19 H19 118.3 . . ?

 C7 C20 C21 110.1(3) . . ?

 C19 C20 C7 121.6(3) . . ?

 C19 C20 C21 128.2(3) . . ?

 O3 C21 C5 104.5(3) . . ?

 O3 C21 C20 110.5(3) . . ?

 O3 C21 C22 112.3(3) . . ?

 C20 C21 C5 101.8(3) . . ?

 C20 C21 C22 112.5(3) . . ?

 C22 C21 C5 114.4(3) . . ?

 C1 C22 H22A 107.3 . . ?

 C1 C22 H22B 107.3 . . ?

 C21 C22 C1 120.3(3) . . ?

 C21 C22 H22A 107.3 . . ?

 C21 C22 H22B 107.3 . . ?

 H22A C22 H22B 106.9 . . ?

 C1 C23 H23A 109.5 . . ?

 C1 C23 H23B 109.5 . . ?

 C1 C23 H23C 109.5 . . ?

 H23A C23 H23B 109.5 . . ?

 H23A C23 H23C 109.5 . . ?

 H23B C23 H23C 109.5 . . ?

 C1 C24 H24A 109.5 . . ?

 C1 C24 H24B 109.5 . . ?

 C1 C24 H24C 109.5 . . ?

 H24A C24 H24B 109.5 . . ?

 H24A C24 H24C 109.5 . . ?

 H24B C24 H24C 109.5 . . ?

 C7 C25 H25A 109.5 . . ?

 C7 C25 H25B 109.5 . . ?

 C7 C25 H25C 109.5 . . ?

 H25A C25 H25B 109.5 . . ?

 H25A C25 H25C 109.5 . . ?

 H25B C25 H25C 109.5 . . ?

 C8 C26 H26A 109.5 . . ?

 C8 C26 H26B 109.5 . . ?

 C8 C26 H26C 109.5 . . ?

 H26A C26 H26B 109.5 . . ?

 H26A C26 H26C 109.5 . . ?

 H26B C26 H26C 109.5 . . ?

 C12 C27 H27A 109.5 . . ?

 C12 C27 H27B 109.5 . . ?

 C12 C27 H27C 109.5 . . ?

 H27A C27 H27B 109.5 . . ?

 H27A C27 H27C 109.5 . . ?

 H27B C27 H27C 109.5 . . ?

 C12 C28 H28A 109.5 . . ?

 C12 C28 H28B 109.5 . . ?

 C12 C28 H28C 109.5 . . ?

 H28A C28 H28B 109.5 . . ?

 H28A C28 H28C 109.5 . . ?

 H28B C28 H28C 109.5 . . ?

 C16 C29 H29A 109.5 . . ?

 C16 C29 H29B 109.5 . . ?

 C16 C29 H29C 109.5 . . ?

 H29A C29 H29B 109.5 . . ?

 H29A C29 H29C 109.5 . . ?

 H29B C29 H29C 109.5 . . ?

 H30A C30 H30B 109.5 . . ?

 H30A C30 H30C 109.5 . . ?

 H30B C30 H30C 109.5 . . ?

 C31 C30 H30A 109.5 . . ?

 C31 C30 H30B 109.5 . . ?

 C31 C30 H30C 109.5 . . ?

 C32 C31 C30 121.3(5) . . ?

 C32 C31 C36 117.6(5) . . ?

 C36 C31 C30 121.1(6) . . ?

 C31 C32 H32 118.6 . . ?

 C33 C32 C31 122.8(5) . . ?

 C33 C32 H32 118.6 . . ?

 C32 C33 H33 120.1 . . ?

 C32 C33 C34 119.7(6) . . ?

 C34 C33 H33 120.1 . . ?

 C33 C34 H34 120.2 . . ?

 C33 C34 C35 119.6(5) . . ?

 C35 C34 H34 120.2 . . ?

 C34 C35 H35 120.3 . . ?

 C34 C35 C36 119.4(5) . . ?

 C36 C35 H35 120.3 . . ?

 C31 C36 C35 120.3(6) . . ?

 C31 C36 H36 119.8 . . ?

 C35 C36 H36 119.8 . . ?


loop_

  _geom_torsion_atom_site_label_1

  _geom_torsion_atom_site_label_2

  _geom_torsion_atom_site_label_3

  _geom_torsion_atom_site_label_4

  _geom_torsion

  _geom_torsion_site_symmetry_1

  _geom_torsion_site_symmetry_2

  _geom_torsion_site_symmetry_3

  _geom_torsion_site_symmetry_4

  _geom_torsion_publ_flag

 O1 C4 C5 C6 -8.7(5) . . . . ?

 O1 C4 C5 C21 -129.6(4) . . . . ?

 O2 C13 C14 C15 -177.4(3) . . . . ?

 O3 C21 C22 C1 -52.8(4) . . . . ?

 C1 C2 C3 C4 -77.2(5) . . . . ?

 C2 C1 C22 C21 -50.5(5) . . . . ?

 C2 C3 C4 O1 -159.5(4) . . . . ?

 C2 C3 C4 C5 20.8(6) . . . . ?

 C3 C4 C5 C6 171.0(4) . . . . ?

 C3 C4 C5 C21 50.0(5) . . . . ?

 C4 C5 C6 C7 -144.7(3) . . . . ?

 C4 C5 C21 O3 39.9(4) . . . . ?

 C4 C5 C21 C20 155.0(3) . . . . ?

 C4 C5 C21 C22 -83.4(4) . . . . ?

 C5 C6 C7 C8 -116.7(3) . . . . ?

 C5 C6 C7 C20 0.8(4) . . . . ?

 C5 C6 C7 C25 115.1(3) . . . . ?

 C5 C21 C22 C1 66.1(4) . . . . ?

 C6 C5 C21 O3 -84.9(3) . . . . ?

 C6 C5 C21 C20 30.2(3) . . . . ?

 C6 C5 C21 C22 151.8(3) . . . . ?

 C6 C7 C8 C9 -63.2(4) . . . . ?

 C6 C7 C8 C17 177.6(3) . . . . ?

 C6 C7 C8 C26 55.8(4) . . . . ?

 C6 C7 C20 C19 -158.3(3) . . . . ?

 C6 C7 C20 C21 19.2(4) . . . . ?

 C7 C8 C9 C10 -166.1(3) . . . . ?

 C7 C8 C17 C16 169.5(3) . . . . ?

 C7 C8 C17 C18 -57.7(4) . . . . ?

 C7 C20 C21 O3 79.6(3) . . . . ?

 C7 C20 C21 C5 -31.0(3) . . . . ?

 C7 C20 C21 C22 -154.0(3) . . . . ?

 C8 C7 C20 C19 -36.4(5) . . . . ?

 C8 C7 C20 C21 141.1(3) . . . . ?

 C8 C9 C10 C11 56.3(5) . . . . ?

 C8 C17 C18 C19 25.4(5) . . . . ?

 C9 C8 C17 C16 49.9(4) . . . . ?

 C9 C8 C17 C18 -177.3(3) . . . . ?

 C9 C10 C11 C12 161.9(3) . . . . ?

 C9 C10 C11 C16 -62.4(4) . . . . ?

 C10 C11 C12 C13 -176.8(3) . . . . ?

 C10 C11 C12 C27 59.3(5) . . . . ?

 C10 C11 C12 C28 -61.0(5) . . . . ?

 C10 C11 C16 C15 175.0(3) . . . . ?

 C10 C11 C16 C17 59.6(4) . . . . ?

 C10 C11 C16 C29 -64.6(4) . . . . ?

 C11 C12 C13 O2 -174.0(3) . . . . ?

 C11 C12 C13 C14 -52.4(4) . . . . ?

 C11 C16 C17 C8 -55.1(4) . . . . ?

 C11 C16 C17 C18 173.2(3) . . . . ?

 C12 C11 C16 C15 -51.2(4) . . . . ?

 C12 C11 C16 C17 -166.6(3) . . . . ?

 C12 C11 C16 C29 69.3(4) . . . . ?

 C12 C13 C14 C15 57.7(5) . . . . ?

 C13 C14 C15 C16 -57.4(5) . . . . ?

 C14 C15 C16 C11 51.9(4) . . . . ?

 C14 C15 C16 C17 166.0(3) . . . . ?

 C14 C15 C16 C29 -71.4(4) . . . . ?

 C15 C16 C17 C8 -170.4(3) . . . . ?

 C15 C16 C17 C18 57.8(4) . . . . ?

 C16 C11 C12 C13 50.9(4) . . . . ?

 C16 C11 C12 C27 -73.0(4) . . . . ?

 C16 C11 C12 C28 166.7(4) . . . . ?

 C16 C17 C18 C19 159.4(3) . . . . ?

 C17 C8 C9 C10 -48.6(4) . . . . ?

 C17 C18 C19 C20 3.7(6) . . . . ?

 C18 C19 C20 C7 2.7(6) . . . . ?

 C18 C19 C20 C21 -174.3(3) . . . . ?

 C19 C20 C21 O3 -103.1(4) . . . . ?

 C19 C20 C21 C5 146.3(4) . . . . ?

 C19 C20 C21 C22 23.3(5) . . . . ?

 C20 C7 C8 C9 -178.5(3) . . . . ?

 C20 C7 C8 C17 62.3(4) . . . . ?

 C20 C7 C8 C26 -59.6(4) . . . . ?

 C20 C21 C22 C1 -178.3(3) . . . . ?

 C21 C5 C6 C7 -19.8(4) . . . . ?

 C22 C1 C2 C3 69.3(5) . . . . ?

 C23 C1 C2 C3 -57.4(5) . . . . ?

 C23 C1 C22 C21 75.7(4) . . . . ?

 C24 C1 C2 C3 -173.3(3) . . . . ?

 C24 C1 C22 C21 -167.8(3) . . . . ?

 C25 C7 C8 C9 61.9(4) . . . . ?

 C25 C7 C8 C17 -57.3(4) . . . . ?

 C25 C7 C8 C26 -179.2(3) . . . . ?

 C25 C7 C20 C19 87.1(4) . . . . ?

 C25 C7 C20 C21 -95.4(3) . . . . ?

 C26 C8 C9 C10 74.8(4) . . . . ?

 C26 C8 C17 C16 -71.0(4) . . . . ?

 C26 C8 C17 C18 61.8(4) . . . . ?

 C27 C12 C13 O2 -47.8(4) . . . . ?

 C27 C12 C13 C14 73.8(4) . . . . ?

 C28 C12 C13 O2 69.5(4) . . . . ?

 C28 C12 C13 C14 -168.9(3) . . . . ?

 C29 C16 C17 C8 69.4(4) . . . . ?

 C29 C16 C17 C18 -62.3(4) . . . . ?

 C30 C31 C32 C33 177.4(6) . . . . ?

 C30 C31 C36 C35 -176.8(5) . . . . ?

 C31 C32 C33 C34 5.4(9) . . . . ?

 C32 C31 C36 C35 5.2(7) . . . . ?

 C32 C33 C34 C35 -6.6(8) . . . . ?

 C33 C34 C35 C36 7.2(8) . . . . ?

 C34 C35 C36 C31 -6.6(8) . . . . ?

 C36 C31 C32 C33 -4.6(8) . . . . ?


_shelx_res_file

;

TITL nk-caldol_a.res in P2(1)

CELL 1.54186 7.6111 19.4127 10.5758 90 98.915 90

ZERR 2 0.0003 0.0006 0.0005 0 0.004 0

LATT -1

SYMM -X,0.5+Y,-Z

SFAC C H O

UNIT 72 108 6

DFIX 0.87 O2 H2 O3 H3


L.S. 10

PLAN  8

SIZE 0.05 0.117 0.2

TEMP -173

CONF

list 4

MORE -1

BOND $H

fmap 2

acta


WGHT    0.082700    0.312300

EXTI    0.003961

FVAR       0.93874

O1    3    0.803081    0.528337    0.899750    11.00000    0.03277    0.03136 =

         0.05213    0.00027    0.00637   -0.00283

O2    3   -0.012174    0.097084    0.266342    11.00000    0.03572    0.04919 =

         0.06866   -0.02987    0.01159   -0.00868

H2    2    0.071995    0.087035    0.226158    11.00000   -1.50000

O3    3    0.354362    0.553030    0.818164    11.00000    0.03578    0.02464 =

         0.04676    0.00377    0.00697   -0.00218

H3    2    0.242526    0.563502    0.788201    11.00000   -1.50000

C1    1    0.320010    0.552511    1.105740    11.00000    0.03738    0.02840 =

         0.04752   -0.00355    0.00853   -0.00020

C2    1    0.521463    0.550161    1.149213    11.00000    0.03973    0.04377 =

         0.04891   -0.01152    0.00598   -0.00217

AFIX  23

H2A   2    0.549033    0.579863    1.225814    11.00000   -1.20000

H2B   2    0.553236    0.502422    1.176707    11.00000   -1.20000

AFIX   0

C3    1    0.642771    0.571594    1.055137    11.00000    0.03540    0.04376 =

         0.06489   -0.01859    0.01225   -0.00865

AFIX  23

H3A   2    0.594630    0.614612    1.012943    11.00000   -1.20000

H3B   2    0.760600    0.582770    1.104663    11.00000   -1.20000

AFIX   0

C4    1    0.670947    0.521138    0.952049    11.00000    0.02881    0.02662 =

         0.05047    0.00076    0.00454    0.00118

C5    1    0.541215    0.464205    0.913979    11.00000    0.03344    0.02614 =

         0.04498   -0.00126    0.00713    0.00107

AFIX  13

H5    2    0.551153    0.430543    0.986311    11.00000   -1.20000

AFIX   0

C6    1    0.576444    0.425090    0.793354    11.00000    0.03218    0.03623 =

         0.05441   -0.01341    0.01071   -0.00389

AFIX  23

H6A   2    0.649096    0.383525    0.817997    11.00000   -1.20000

H6B   2    0.641701    0.454934    0.740555    11.00000   -1.20000

AFIX   0

C7    1    0.394354    0.404400    0.716958    11.00000    0.03215    0.02645 =

         0.04432   -0.00599    0.00840   -0.00385

C8    1    0.363475    0.324268    0.703887    11.00000    0.02637    0.02707 =

         0.04730   -0.00328    0.00448    0.00032

C9    1    0.499373    0.291823    0.628275    11.00000    0.02784    0.03711 =

         0.05335   -0.01308    0.00613   -0.00216

AFIX  23

H9A   2    0.508286    0.320891    0.552616    11.00000   -1.20000

H9B   2    0.617500    0.291550    0.682790    11.00000   -1.20000

AFIX   0

C10   1    0.452396    0.218040    0.583197    11.00000    0.03082    0.03703 =

         0.05480   -0.01393    0.00366    0.00247

AFIX  23

H10A  2    0.541493    0.201108    0.531618    11.00000   -1.20000

H10B  2    0.455500    0.187463    0.658429    11.00000   -1.20000

AFIX   0

C11   1    0.267241    0.215747    0.502769    11.00000    0.02580    0.03046 =

         0.04521   -0.00448    0.00453   -0.00068

AFIX  13

H11   2    0.268874    0.253909    0.439449    11.00000   -1.20000

AFIX   0

C12   1    0.231113    0.149910    0.418641    11.00000    0.02820    0.03475 =

         0.05314   -0.01239    0.00747   -0.00064

C13   1    0.044868    0.157952    0.338892    11.00000    0.03192    0.03575 =

         0.05241   -0.01261    0.00613   -0.00534

AFIX  13

H13   2    0.050305    0.196559    0.277020    11.00000   -1.20000

AFIX   0

C14   1   -0.098161    0.174794    0.417711    11.00000    0.03563    0.03942 =

         0.05992   -0.01749    0.01024   -0.00321

AFIX  23

H14A  2   -0.110117    0.136176    0.476922    11.00000   -1.20000

H14B  2   -0.213177    0.180226    0.360427    11.00000   -1.20000

AFIX   0

C15   1   -0.055735    0.240891    0.494824    11.00000    0.02595    0.03801 =

         0.05526   -0.01246    0.00471   -0.00144

AFIX  23

H15A  2   -0.151308    0.249525    0.546571    11.00000   -1.20000

H15B  2   -0.054459    0.280003    0.434902    11.00000   -1.20000

AFIX   0

C16   1    0.122828    0.238151    0.583820    11.00000    0.03106    0.02537 =

         0.04687   -0.00358    0.01009   -0.00215

C17   1    0.172675    0.313604    0.630178    11.00000    0.02963    0.02529 =

         0.04380   -0.00243    0.00561   -0.00084

AFIX  13

H17   2    0.170105    0.340678    0.549470    11.00000   -1.20000

AFIX   0

C18   1    0.031545    0.348527    0.699651    11.00000    0.03051    0.03070 =

         0.05301   -0.00785    0.00603   -0.00016

AFIX  23

H18A  2   -0.067206    0.364716    0.634320    11.00000   -1.20000

H18B  2   -0.017527    0.313378    0.752342    11.00000   -1.20000

AFIX   0

C19   1    0.096806    0.408485    0.784563    11.00000    0.03167    0.02947 =

         0.04556   -0.00267    0.00685    0.00165

AFIX  43

H19   2    0.016292    0.429623    0.832914    11.00000   -1.20000

AFIX   0

C20   1    0.260051    0.433180    0.795279    11.00000    0.03122    0.02311 =

         0.03826   -0.00109    0.00516    0.00016

C21   1    0.346020    0.489072    0.885671    11.00000    0.03325    0.02143 =

         0.04057    0.00104    0.00638   -0.00070

C22   1    0.255451    0.497031    1.004408    11.00000    0.03269    0.02600 =

         0.04456   -0.00101    0.00939   -0.00204

AFIX  23

H22A  2    0.263679    0.451988    1.048829    11.00000   -1.20000

H22B  2    0.127670    0.505697    0.974152    11.00000   -1.20000

AFIX   0

C23   1    0.259213    0.624473    1.061165    11.00000    0.04907    0.02812 =

         0.05972   -0.00684    0.00883    0.00064

AFIX 137

H23A  2    0.129293    0.625224    1.039429    11.00000   -1.50000

H23B  2    0.312270    0.636836    0.985543    11.00000   -1.50000

H23C  2    0.296962    0.657655    1.129845    11.00000   -1.50000

AFIX   0

C24   1    0.232362    0.536833    1.223563    11.00000    0.04732    0.04479 =

         0.04954   -0.00942    0.01425   -0.00222

AFIX 137

H24A  2    0.276267    0.492616    1.260472    11.00000   -1.50000

H24B  2    0.103062    0.534462    1.198338    11.00000   -1.50000

H24C  2    0.261701    0.573394    1.287232    11.00000   -1.50000

AFIX   0

C25   1    0.369941    0.443183    0.587726    11.00000    0.05493    0.03364 =

         0.04954   -0.00139    0.01634   -0.00912

AFIX 137

H25A  2    0.389801    0.492542    0.603293    11.00000   -1.50000

H25B  2    0.248855    0.435810    0.542723    11.00000   -1.50000

H25C  2    0.455694    0.425777    0.535251    11.00000   -1.50000

AFIX   0

C26   1    0.388897    0.292088    0.838789    11.00000    0.04134    0.02990 =

         0.04506   -0.00264    0.00088    0.00764

AFIX 137

H26A  2    0.408026    0.242371    0.832343    11.00000   -1.50000

H26B  2    0.282487    0.300405    0.878204    11.00000   -1.50000

H26C  2    0.492334    0.313034    0.891557    11.00000   -1.50000

AFIX   0

C27   1    0.246595    0.082243    0.492971    11.00000    0.06269    0.03079 =

         0.06418   -0.01029    0.00098    0.00750

AFIX 137

H27A  2    0.155549    0.080664    0.549060    11.00000   -1.50000

H27B  2    0.364771    0.079056    0.544791    11.00000   -1.50000

H27C  2    0.229409    0.043553    0.432798    11.00000   -1.50000

AFIX   0

C28   1    0.366030    0.147435    0.324628    11.00000    0.03484    0.06768 =

         0.06758   -0.03343    0.01492   -0.00936

AFIX 137

H28A  2    0.485358    0.139234    0.372028    11.00000   -1.50000

H28B  2    0.364444    0.191406    0.278942    11.00000   -1.50000

H28C  2    0.334322    0.110088    0.262963    11.00000   -1.50000

AFIX   0

C29   1    0.106102    0.188642    0.695276    11.00000    0.05665    0.02862 =

         0.05145   -0.00392    0.01797   -0.00535

AFIX 137

H29A  2    0.025081    0.150930    0.664408    11.00000   -1.50000

H29B  2    0.059155    0.213731    0.763196    11.00000   -1.50000

H29C  2    0.223438    0.169787    0.729087    11.00000   -1.50000

AFIX   0


C30   1    0.922491    0.292322    0.038844    11.00000    0.13142    0.05823 =

         0.07325    0.00281    0.02545   -0.00001

AFIX 137

H30A  2    0.954985    0.245072    0.065504    11.00000   -1.50000

H30B  2    1.028322    0.316905    0.020832    11.00000   -1.50000

H30C  2    0.833002    0.291323   -0.038481    11.00000   -1.50000

AFIX   0

C31   1    0.850112    0.327397    0.140629    11.00000    0.06927    0.05062 =

         0.07340    0.02232    0.02173    0.01293

C32   1    0.941476    0.381127    0.208913    11.00000    0.07051    0.07187 =

         0.07046    0.00564    0.01852   -0.01830

AFIX  43

H32   2    1.055510    0.393388    0.190176    11.00000   -1.20000

AFIX   0

C33   1    0.874741    0.416681    0.300938    11.00000    0.06992    0.04161 =

         0.11371    0.01310    0.03409    0.00779

AFIX  43

H33   2    0.936754    0.455514    0.340170    11.00000   -1.20000

AFIX   0

C34   1    0.715793    0.396213    0.337611    11.00000    0.06638    0.05121 =

         0.07677    0.02087    0.02328    0.01445

AFIX  43

H34   2    0.674458    0.417805    0.408064    11.00000   -1.20000

AFIX   0

C35   1    0.616494    0.343577    0.270336    11.00000    0.06037    0.07103 =

         0.10068    0.02844    0.02760    0.00500

AFIX  43

H35   2    0.501134    0.332692    0.288175    11.00000   -1.20000

AFIX   0

C36   1    0.688960    0.306944    0.176110    11.00000    0.07424    0.07276 =

         0.06484    0.01950   -0.00057   -0.00345

AFIX  43

H36   2    0.627899    0.268043    0.136351    11.00000   -1.20000

AFIX   0

HKLF 4


END


WGHT      0.0828      0.3161


Q1    1   1.1703  0.3343  0.1801  11.00000  0.05    0.32

Q2    1   0.4225  0.5841  1.1265  11.00000  0.05    0.16

Q3    1   0.2649  0.4211  0.8183  11.00000  0.05    0.16

Q4    1   1.0021  0.3374  0.1754  11.00000  0.05    0.15

Q5    1   0.4767  0.5839  0.8179  11.00000  0.05    0.15

Q6    1   0.2058  0.2941  0.6124  11.00000  0.05    0.15

Q7    1   0.1000  0.5497  1.2313  11.00000  0.05    0.15

Q8    1   0.5603  0.6108  1.2160  11.00000  0.05    0.15

;

_shelx_res_checksum                37437

_shelx_hkl_file

;

   1  -9   1  586.59    7.79

   2 -13   4   81.28    7.75

   4 -10   3  255.99    8.81

   4  -6   1   17.37    4.67

   5  -7   3    8.56    6.05

   5  -5   2   32.54    5.58

   0  -8   1  491.35    5.56

   1 -11   2   96.11    5.34

   2 -11   2   68.19    5.54

   4  -9   2  148.49    7.06

   1  -6   0  211.70    4.20

   3 -12   3  123.89    7.30

   4  -7   1  320.07    7.64

   5  -6   2    7.96    5.54

   2  -7   0  201.00    5.02

   3 -11   2  314.34    8.42

   3  -6   0   35.76    4.10

   2 -13   3   10.49    5.63

   2 -10   1   89.24    5.24

   4 -10   2  180.06    7.63

   4  -3   0  398.69    6.62

   4  -2   0  478.62    6.32

   5  -7   2   45.41    6.12

   1 -10   1 1335.44   11.05

   1  -7   0  207.76    4.49

   2 -12   2   38.73    5.47

   0  -9   1  450.32    5.76

   2  -8   0  306.11    6.09

   5  -8   2  144.74    7.46

   5  -5   1   51.94    6.20

   0  -5   0    3.78    2.12

   2 -11   1  135.34    5.96

   3 -12   2   92.41    6.67

   3  -8   0   52.80    5.23

   4 -11   2  351.38    9.45

   5  -6   1  198.25    7.68

   1  -8   0  654.69    7.10

   2 -14   3   45.44    7.24

   4  -6   0   28.34    4.52

   2 -13   2   26.83    5.71

   3 -11   1   10.32    5.12

   4 -10   1   82.02    7.02

   4  -7   0   29.74    5.52

   0 -10   1   40.23    3.98

   0  -6   0   64.96    2.82

   3 -13   2  248.28    8.47

   2 -12   1   45.26    5.43

   4  -8   0  226.88    7.04

   5  -8   1   82.61    6.56

   2 -10   0  297.55    6.82

   3 -12   1   70.24    6.24

   3  -4  -1   62.44    3.70

   3  -3  -1   38.85    3.17

   4 -11   1   44.75    6.19

   0  -7   0   -2.21    2.68

   1 -12   1   31.95    4.74

   3 -10   0  131.89    5.99

   3  -5  -1  188.97    4.97

   4  -9   0   84.41    6.62

   5  -9   1   21.07    6.00

   2  -6  -1  129.22    4.18

   3  -6  -1  408.16    6.67

   3  -1  -1   78.19    3.02

   5  -6   0   54.64    6.24

   1 -10   0   27.77    4.15

   2 -13   1   18.96    5.50

   2  -7  -1  203.77    5.12

   0  -8   0 3055.37   12.42

   3 -11   0  160.76    6.67

   4 -10   0    3.54    5.25

   4  -4  -1  124.81    4.76

   4  -3  -1    3.20    3.85

   5  -7   0  121.01    6.49

   1 -13   1  420.26    8.77

   1  -5  -1  818.99    6.39

   1  -4  -1   12.85    2.38

   1  -3  -1  820.94    5.29

   3  -8  -1   28.85    4.44

   5  -8   0   19.94    5.72

   1  -6  -1  240.75    4.46

   2 -12   0   33.97    5.90

   3 -12   0   31.25    6.45

   4 -11   0  131.36    7.06

   4  -7  -1  148.46    5.95

   0  -9   0    1.40    3.36

   2 -14   1    9.83    5.70

   3 -14   1   99.50    7.12

   3  -9  -1   41.55    4.78

   4  -8  -1   12.61    5.54

   1  -7  -1  305.58    5.15

   1  -8  -1  889.06    8.33

   3 -10  -1   77.74    5.37

   4 -12   0  168.73    7.66

   4  -9  -1  157.21    6.56

   1 -12   0  646.25    8.97

   2 -10  -1  189.74    5.95

   3 -13   0   -0.52    5.52

   5  -6  -1    5.24    5.40

   0 -10   0  802.48    7.83

   1  -9  -1  650.12    7.81

   2 -15   1  160.76    7.52

   3 -11  -1   85.80    5.79

   4 -10  -1   89.17    6.03

   5  -7  -1   35.88    5.92

   5  -8  -1   75.39    6.67

   3 -14   0   70.52    6.46

   4 -11  -1  103.26    6.40

   1  -8   1  794.08    7.76

   2  -7   0  202.51    4.93

   3  -4  -1   59.99    3.72

   4  -9   1  194.13    6.87

   4  -7   0   27.65    4.50

   4 -10   2  182.19    7.48

   4  -3  -1    0.87    3.52

   2 -11   3   36.78    5.57

   3 -11   3   59.75    6.38

   3 -10   2   19.36    5.24

   4  -8   1   25.11    5.14

   4  -6   0   27.23    4.50

   2  -6   0  248.56    5.01

   3 -11   4  388.39   10.50

   0  -5   1 2317.85    8.84

   1  -7   1  171.04    4.54

   2  -8   1  161.63    5.48

   3  -8   1   70.96    5.67

   3  -6   0   39.39    4.71

   5  -6   1  203.11    7.29

   0  -7   2  533.25    5.93

   2 -11   5  420.41   10.31

   2  -1  -1  340.69    3.43

   3  -2  -1  134.50    3.64

   1 -10   4  606.96    9.74

   2 -10   3  112.16    6.15

   4  -7   1  329.81    7.79

   5  -7   2   45.88    6.33

   0  -8   3  277.99    5.48

   3  -1  -1   78.41    3.11

   5  -5   1   51.40    5.63

   3  -5   0  230.25    5.34

   2 -10   4   24.87    5.56

   2  -7   1   72.37    4.41

   3 -10   5    7.14    6.14

   5  -7   3    5.05    6.13

   5  -6   2    1.38    5.52

   1  -6   1  209.15    4.44

   2 -10   5  187.95    8.13

   4  -6   1    8.06    4.62

   5  -4   1  101.27    5.85

   2  -9   3    3.07    4.71

   4  -7   2   32.95    5.31

   0  -6   2  215.94    4.02

   2  -4   0  424.91    5.45

   3  -4   0  514.13    6.68

   4  -3   0  404.63    6.41

   5  -6   3  192.67    8.64

   5  -5   2   25.78    6.38

   3  -9   4   11.60    5.59

   4  -5   1    7.52    4.91

   0  -7   3 2024.63   10.90

   1  -8   3  945.47    9.70

   1  -7   2 2231.37   12.26

   2  -9   4  172.47    6.68

   3  -9   5  621.87   11.45

   3  -8   3   24.33    4.96

   4  -7   3  254.32    7.86

   4  -2   0  459.71    6.59

   5  -4   2   43.95    6.26

   1  -5   1 1266.22    7.98

   2  -8   3  482.76    8.15

   2  -7   2  912.06    9.37

   5  -5   3    7.54    5.68

   3  -8   4  257.24    8.38

   3  -3   0   37.29    3.21

   3  -5   1  119.26    4.72

   2  -8   4   83.17    6.12

   3  -8   5  131.92    7.24

   3  -7   3   65.45    5.20

   4  -6   3  268.44    7.78

   5  -4   3   29.60    5.90

   5  -3   2  111.20    6.17

   1  -6   2  963.99    8.27

   0  -5   2   25.77    2.66

   1  -8   5   56.45    5.10

   1  -7   3 4103.83   17.67

   2  -8   6  541.88   10.96

   3  -2   0  396.00    5.37

   4  -6   4   -3.45    6.47

   5  -4   4  133.76    7.53

   2  -6   2   86.86    4.57

   3  -4   1  918.33    9.00

   5  -2   2   14.93    5.16

   0  -6   3 2314.94   11.13

   3  -7   6  760.72   12.96

   1  -4   1  491.63    5.16

   3  -1   6   88.54    6.92

   4  -1   4  191.93    7.41

   5   1   2   14.46    5.26

   5   1   4   31.46    7.45

   2  -3   3 1536.25   11.26

   2  -1   7   99.26    6.68

   3  -2   5  121.80    6.45

   1  -3   3  203.04    4.50

   1  -3   4  288.75    5.53

   2  -3   4  409.39    7.27

   3  -1   0  196.74    3.96

   4  -1   1  658.19    8.50

   4  -1   5   93.58    6.96

   4   0   6    7.51    6.28

   1  -3   5  490.33    7.72

   2  -3   5  234.83    6.72

   3  -2   1  132.66    4.34

   5   0   3   32.42    5.85

   3  -3   4   83.36    5.48

   3  -2   6   98.80    6.88

   3  -1   7   40.29    6.54

   4  -2   3   34.98    5.26

   5   0   2  215.16    7.22

   5   0   4   15.94    6.17

   2  -2   7   48.85    6.87

   4  -1   6    9.46    6.29

   1  -3   2 2356.86   10.30

   2  -3   6  128.26    6.44

   3  -3   2  513.93    7.37

   3  -3   5  137.13    6.62

   4  -2   5   13.61    5.93

   5  -1   3  106.23    6.80

   4  -1   0  602.15    7.27

   5  -1   2    6.50    5.08

   5  -1   4   39.57    6.54

   1  -4   4   40.81    4.50

   2  -4   5  154.89    6.17

   3  -3   6  225.37    8.23

   4  -3   3   34.18    5.29

   4  -2   6   50.54    6.94

   0  -3   3  342.48    4.18

   1  -4   5  412.73    7.15

   2  -3   7  171.57    7.59

   3  -4   4  375.80    8.08

   3  -2   0  416.50    5.30

   1  -4   3  652.79    6.95

   2  -4   6    4.92    6.10

   3  -4   5   54.10    5.93

   5  -2   3    7.90    5.71

   5  -2   4   12.88    6.25

   1  -4   6   98.45    6.07

   3  -3   7   14.57    7.34

   5  -2   2   18.81    6.17

   3  -4   6   54.70    6.54

   2  -5   5  185.62    7.08

   3  -1  -1   75.73    3.03

   4  -2   0  466.11    6.89

   1  -4   2 1213.87    8.19

   2  -5   3  914.08    9.59

   2  -4   7   13.53    6.01

   3  -5   3  501.71    8.89

   3  -5   4  442.38    8.83

   4  -4   5   17.69    6.22

   5  -3   3   66.01    6.60

   0  -4   4  449.34    5.87

   1  -5   4  494.04    7.59

   3  -5   5  303.89    8.55

   0  -3   2 8316.02   15.51

   2  -5   6   52.98    6.08

   3  -3   0   39.19    3.77

   5  -3   2  120.45    6.64

   1  -5   3  293.64    5.95

   1  -5   6  295.85    7.84

   3  -5   6  179.42    8.09

   4  -5   4  196.39    7.93

   0  -4   3 1695.07    8.91

   2  -6   5  159.14    6.52

   2  -5   7   10.89    6.19

   3  -6   5   13.23    6.68

   4  -5   2   63.92    6.22

   5  -3   1    3.12    4.92

   3  -6   3   59.66    5.30

   2  -6   6   65.14    6.29

   3  -6   6   29.88    6.52

   3  -2  -1  139.03    3.69

   1  -6   4  190.72    5.66

   1  -5   2 1431.47    9.28

   4  -6   3  247.90    7.86

   4  -6   4   -1.97    5.70

   5  -5   3    6.47    6.79

   1  -4   1  492.84    5.02

   3  -4   0  528.62    6.49

   4  -5   1    3.71    5.00

   5  -4   1  101.70    6.57

   3  -7   4  423.19    9.09

   2  -3   1 1911.84    9.84

   2  -2   5   28.70    4.99

   2  -1   6    5.77    5.12

   3  -2   5  114.02    6.47

   4   0   6    5.04    6.17

   0   0   5   20.44    3.68

   2   1   7   89.79    7.48

   4  -2   4   25.66    5.74

   3  -3   1   53.80    3.94

   3  -3   2  515.64    7.97

   1  -2   1 9565.78   17.04

   1  -1   5  459.38    7.43

   3   0   6   -3.54    6.89

   2  -2   4   33.29    5.54

   2   0   6   25.19    6.34

   4  -2   3   37.45    5.65

   4   1   6    4.91    6.60

   5   0   4    7.00    6.53

   1  -2   2 1508.01    8.44

   2  -1   5  260.39    7.87

   2   2   7   50.14    6.47

   3  -1   5   36.65    5.81

   4   0   5   21.97    6.48

   5  -1   2   14.30    5.64

   4  -2   1  529.80    8.15

   4  -2   2  145.11    6.15

   4  -1   4  173.07    7.58

   0   0   4   11.41    3.10

   3   1   6   93.22    7.24

   3   3   7    8.65    6.62

   4   2   6   54.31    7.54

   5   0   3   29.39    6.53

   1  -1   4   42.69    4.12

   2  -2   3  980.23    9.39

   3  -2   0  405.52    5.40

   5   1   4   39.03    7.16

   2   1   6    1.06    5.35

   3  -2   2  419.98    7.17

   3  -1   4  358.71    8.15

   3   0   5   34.30    5.84

   4  -1   3  238.11    7.69

   4   1   5  101.81    7.56

   5   0   2  196.07    8.42

   2  -1   4   17.92    5.53

   3  -2   1  129.86    4.60

   4   0   4    4.21    5.74

   3   2   6  107.00    7.46

   4  -1   0  553.90    7.67

   4  -1   2  281.08    7.31

   5   2   4   15.39    6.85

   4  -1   1  617.30    8.98

   4   2   5   20.59    7.55

   0   0   3   69.64    2.93

   1  -1   3 1010.32    8.03

   2   2   6  115.09    6.61

   3   0   4  225.37    7.09

   3   3   6  201.37    8.52

   4   0   3   71.31    6.02

   4   1   4  191.37    8.00

   5   1   2    7.34    5.80

   1   0   4    1.51    4.30

   1   1   5  489.12    7.59

   2  -1   3  530.83    7.42

   5   2   3    8.17    6.46

   1  -1   2  291.01    4.71

   2   0   4   65.03    5.21

   2   3   6  135.90    7.60

   3  -1   2 1897.05   13.06

   4   3   5  215.01    9.09

   5   1   1   75.76    6.07

   0   1   4  114.70    3.77

   3  -1   0  185.36    4.54

   3   4   6   46.24    6.93

   4   0   2  673.45    9.98

   3  -1   1 3175.03   14.93

   4   1   3  255.27    7.88

   4   2   4   28.89    6.28

   5   3   3   76.53    7.47

   4   4   5   12.82    6.76

   1   2   5   61.50    5.48

   2   2   5   32.89    5.35

   3   5   6  162.24    8.46

   2  -1   0  358.25    4.10

   3   3   5  154.09    7.48

   4   3   4  303.23    9.37

   5   4   3   38.85    8.23

   1   0   3    0.18    3.35

   1   1   4   45.12    4.76

   2   0   3  236.97    5.83

   2   1   4   22.85    4.88

   3   6   6   29.23    7.13

   4   1   2  271.78    7.57

   4   2   3   32.25    6.79

   5   3   2  116.96    7.43

   2   5   6   54.89    7.38

   3   0   2  738.73    9.00

   3   2   4  142.11    6.79

   4   6   5  227.24   10.69

   2   3   5  262.35    8.26

   3   4   5   64.95    6.86

   4   4   4  215.86    9.75

   5   5   3    6.27    7.13

   4   1   1  642.58    9.44

   1   5   3  310.25    5.53

   3   4   2  482.91    7.94

   3   8   3   18.70    6.51

   3   9   3  367.12    9.26

   4   7   2   35.30    6.17

   5   8   1  106.09    7.82

   5   9   1   31.05    7.06

   2   5   3  899.16    9.58

   3   7   3   67.77    5.81

   4   6   2   46.00    5.92

   5   4   0  239.73    7.67

   5   7   1   48.21    6.89

   0   5   3 2413.32   10.22

   1   2   2 1426.45    7.98

   3   0   0 1135.05    8.11

   3   3   2  531.94    8.21

   5   6   1  226.02    8.43

   1   4   3  646.29    7.06

   3  -1  -1   72.94    3.11

   3   1   1 3247.24   15.01

   3   6   3   65.53    5.63

   4   1   0  657.30    8.40

   4   5   2   77.17    5.95

   2   4   3  953.64    9.48

   2   9   4  186.53    7.57

   2  10   4   27.41    5.69

   4  10   3  296.44    9.73

   5   3   0   10.79    5.93

   2   8   4   84.97    6.50

   3   5   3  503.45    8.77

   4   9   3  573.37   11.72

   4   4   2  141.32    6.44

   2  -1   0  358.05    4.00

   2   7   4    7.28    4.85

   3  10   4  457.90   11.12

   3  11   4  385.26   10.22

   5   7   2   56.40    7.06

   0   4   3 1623.46    8.30

   2   3   3 1613.07   11.85

   3   9   4   16.90    6.19

   5   2   0   62.94    6.23

   1   3   3  218.29    4.64

   1   6   4  201.32    5.51

   3   8   4  268.39    8.44

   4   3   2   60.47    5.60

   5   6   2    4.95    6.40

   1   1   2  285.28    4.24

   3   0   1 3516.66   15.23

   3   7   4  491.51    9.93

   4   0   0   26.61    3.87

   5   3   1    9.78    5.49

   4   5   3   92.54    6.76

   5   5   2   37.15    6.62

   1   5   4  505.50    7.54

   3   1   2 1907.02   12.89

   3   6   4    7.66    5.45

   4   2   2  181.46    7.20

   2   2   3 1003.79    9.41

   4   4   3   67.17    6.22

   5   4   2   38.06    6.44

   3   5   4  428.40    9.06

   4   8   4  678.28   12.95

   5   2   1  124.33    6.63

   5   7   3    5.62    6.90

   4   7   4  509.53   11.47

   0   3   3  362.96    4.44

   1   4   4   44.64    4.15

   2   8   5  226.54    7.77

   4   0   1   92.97    5.06

   4   3   3   25.44    5.63

   4   6   4   -5.86    6.20

   2   7   5  277.51    8.58

   3  -1   1 3177.01   14.68

   3   0   2  737.92    8.94

   3  10   5    8.73    6.76

   4   1   2  282.45    7.37

   5   5   3   12.12    6.68

   2   1   3  542.91    7.68

   2   3   4  404.67    7.64

   3   8   5  135.67    7.94

   4   5   4  230.35    8.70

   5   1   1   77.17    6.07

   2   6   5  177.14    7.64

   3   7   5  224.68    8.62

   4   2   3   35.20    6.41

   5   2   2   23.72    6.86

   1   3   4  312.50    6.38

   3   3   4   82.63    5.97

   3   6   5    7.35    6.08

   2   2   4   27.29    5.46

   2   5   5  212.85    7.15

   5   3   3   81.40    7.37

   3   2   4  137.52    6.32

   3   5   5  284.10    8.75

   4   1   3  250.46    7.68

   4   3   4  280.20    8.82

   1   5   5   74.12    4.98

   3  -1   2 1873.44   12.72

   2   9   3    9.31    4.78

   3   2   2  430.26    6.98

   4   4   2  141.81    6.16

   5   3   1   12.76    5.25

   0   6   2  211.00    3.60

   1   3   2 2382.65   10.25

   3   0   1 3534.05   14.33

   4   1   1  667.24    8.29

   4   5   2   78.59    5.64

   3   3   2  513.61    7.39

   4  11   2  387.45    9.99

   5   4   1  115.31    6.37

   6   5   0  173.03    7.82

   4   7   2   34.75    5.58

   4   8   2   22.28    5.64

   4   9   2  160.42    7.40

   4  10   2  201.75    8.12

   5   5   1   57.96    5.97

   3   4   2  454.48    7.23

   3  12   2   91.64    7.42

   5   6   1  243.25    8.06

   1   4   2 1148.47    7.58

   5   2   0   57.71    5.72

   5   7   1   48.18    6.33

   5   8   1  105.24    7.05

   5   9   1   22.59    6.31

   2   4   2  687.15    7.53

   3   1   1 3157.17   14.00

   3  11   2  315.28    8.51

   4   0   0   24.19    3.92

   1   5   2 1391.82    8.85

   3   9   2  346.26    8.62

   2   5   2  539.59    7.38

   2  11   2   79.70    5.56

   3  -1   0  191.32    3.85

   3   7   2   91.33    5.46

   3   8   2  570.58    9.24

   4  12   1  160.10    8.87

   5   3   0    8.38    4.84

   1   6   2 1017.73    8.23

   1   9   2  503.84    7.33

   2  10   2  277.67    6.98

   6   6  -1  350.52    9.63

   1   7   2 2301.64   12.14

   2   6   2   95.71    4.75

   2   7   2  954.76   10.02

   3   2   1  134.62    5.03

   4  11   1   45.43    6.72

   5   4   0  246.73    7.47

   3  13   1  186.22    8.84

   4   1   0  690.87    8.06

   4   5   1    7.58    4.76

   4  10   1   85.87    6.91

   5   5   0   64.23    6.10

   5  10   0   63.37    8.14

   5   9   0   77.72    7.20

   2  -1   0  356.81    3.66

   3   3   1   63.91    4.93

   3  12   1   89.74    7.65

   5   8   0   28.76    6.45

   3   0   0 1209.93    8.22

   3  11   1   17.05    5.85

   1   2   1 9558.29   17.07

   2  12   1   54.14    6.63

   3  10   1  148.16    7.57

   3  14   0   66.20    7.31

   3   8   1   77.87    5.71

   5   4  -1  140.48    6.73

   5  10  -1    2.96    6.79

   5   5  -1    4.62    5.54

   4   5   0   50.10    5.29

   4   9   0  111.98    7.00

   5   6  -1    5.33    5.76

   5   7  -1   51.40    6.67

   1   3   1  841.55    5.81

   4   6   0   36.98    5.28

   1  10   1 1435.17   11.11

   2   0   0  110.54    2.87

   2   5   1  104.65    4.57

   3  12   0   34.26    6.12

   4   1  -1   59.56    4.03

   2   6   1  502.82    6.77

   2   7   1   74.50    4.46

   2   8   1  156.69    5.32

   3   2   0  398.97    5.89

   4  12  -1    3.01    6.22

   2  13   0   49.42    5.68

   3  11   0  169.63    6.82

   5   3  -2  524.75    8.68

   5  10  -2   75.21    7.02

   4  11  -6   52.12    6.87

   5   6  -4   61.99    6.37

   5   9  -8   18.31    5.77

   5   9  -7   84.72    7.15

   6   4  -9    3.84    4.59

   6   5  -8   46.18    5.99

   3  10  -3    0.54    4.73

   3  12  -5  353.12    9.31

   4   8  -3   20.54    4.99

   5   3  -3  434.47    8.78

   5   8  -5   37.95    6.30

   5   9  -9    2.66    4.75

   6   5  -9   29.78    4.88

   4  11  -5   32.45    7.26

   5   4  -3  243.59    7.66

   5   7  -4  100.77    6.69

   6   6  -8   33.39    5.67

   6   6  -7   72.17    7.39

   4  10  -4   11.79    5.73

   4  12  -8    5.23    5.88

   4  12  -7   23.18    5.99

   5  10  -8   15.01    5.33

   5  10  -7   34.76    6.12

   6   3  -5  335.05    8.82

   6   6  -9   -4.36    4.22

   3  12  -4  140.56    7.64

   4   9  -3   17.70    5.04

   5   9  -5  168.28    7.94

   5  10  -9   11.05    4.99

   6   4  -5   80.82    6.57

   6   7  -8   19.54    5.20

   4  12  -9    6.74    4.58

   5   8  -4  165.92    7.45

   6   5  -5   94.17    6.86

   6   7  -9   -1.07    4.64

   4  11  -4   42.49    6.20

   4  12  -5   16.32    6.97

   5   6  -3  185.79    7.09

   5  11  -7  102.72    7.33

   4  10  -3   33.05    6.38

   5   7  -3   97.66    7.01

   5   9  -4    5.20    5.73

   5  10  -5   73.73    6.90

   5  11  -8   26.36    5.05

   6   8  -8   -1.77    4.62

   6   8  -7   25.72    5.66

   4  13  -8    9.65    5.21

   4  13  -7   10.27    5.29

   4  13  -6   43.09    7.09

   5  11  -6   13.29    5.91

   6   4  -4  169.26    7.96

   6   8  -9   20.93    4.03

   6   8  -6    8.23    5.88

   3  12  -3  121.36    7.18

   6   5  -4   60.66    7.20

   6   9  -8    0.53    4.99

   6   9  -7   20.02    5.42

   4  12  -4   75.72    6.74

   5   4  -2   46.35    4.99

   5  10  -4   92.14    7.00

   5  12  -7    7.21    5.21

   3  11  -2    5.44    5.51

   4   9  -2   39.09    5.14

   4  11  -3  132.10    7.09

   5   5  -2  250.55    7.18

   5  12  -8   23.85    4.60

   5  12  -6   23.11    5.99

   6   6  -4   10.94    5.91

   4  14  -7   13.93    5.75

   5   9  -3    2.81    5.64

   6   7  -4   28.52    6.27

   6  10  -7   13.90    5.07

   3  13  -3   14.37    6.65

   4  10  -2    5.28    5.17

   4  14  -6   35.69    5.89

   5  11  -4   50.95    6.77

   5  12  -5   49.23    6.61

   6   9  -5   46.78    6.52

   6  10  -8   11.37    4.25

   6  10  -6   46.01    6.02

   4  12  -3   14.35    6.02

   4  13  -4   68.26    6.93

   5   7  -2  108.87    6.48

   5  13  -7    6.79    5.51

   6   4  -3   40.06    5.94

   7   5  -7    9.33    4.59

   3  12  -2  170.87    7.64

   5  13  -8   -0.44    3.85

   5  13  -6   11.77    5.57

   6   5  -3   67.18    6.46

   6  10  -5    7.51    6.86

   6  11  -7    3.59    5.30

   7   5  -6    6.45    5.18

   7   6  -7    1.21    4.42

   4  11  -2   19.17    5.69

   5   8  -2    7.86    5.52

   6   6  -3   58.83    6.54

   7   6  -6    9.19    5.84

   5  11  -3  294.49    9.20

   5  13  -5    3.74    5.81

   6   7  -3    2.00    5.98

   7   7  -7   10.05    4.33

   4   9  -1  182.58    6.78

   4  13  -3   25.76    6.43

   5   4  -1  136.70    5.92

   5   9  -2   92.99    6.72

   6  11  -5  249.37    8.36

   7   7  -6    9.60    4.99

   3  11  -1   98.37    5.94

   3  13  -2   34.46    6.72

   4  15  -5   23.35    6.64

   5   5  -1    8.05    4.78

   5  14  -7   30.00    4.56

   5  14  -6    7.57    5.01

   6   8  -3    9.92    6.24

   6  12  -7    3.95    4.13

   7   6  -5   35.45    5.80

   7   8  -7   15.33    4.16

   4  12  -2   69.49    6.71

   5   6  -1    8.32    5.08

   5  10  -2   80.95    6.91

   5  12  -3  173.98    8.18

   5  13  -4   20.75    6.35

   6  12  -6   10.98    4.98

   7   7  -5    8.93    5.39

   7   8  -6    2.79    4.61

   5   7  -1   45.08    5.79

   5  14  -5   68.91    6.20

   6   5  -2   46.15    6.08

   6  11  -4  122.81    7.35

   6  12  -5   83.29    6.35

   3  12  -1   49.12    5.64

   4  14  -3   71.36    6.95

   4  15  -4  108.37    7.75

   5   8  -1   77.52    6.93

   5  11  -2   93.80    7.86

   6   6  -2   55.31    6.35

   7   6  -4   27.74    6.58

   7   8  -5    2.19    5.12

   7   9  -6    7.49    4.40

   3  14  -2   33.80    6.98

   4  11  -1  105.95    6.60

   4  13  -2   88.07    6.91

   5  14  -4   34.00    6.88

   6   7  -2  255.21    8.46

   4   8   0  230.13    6.67

   5   9  -1   76.12    6.31

   6   8  -2  162.45    7.59

   7   7  -4  128.17    6.74

   7  10  -6   -0.62    3.99

   5  12  -2   49.93    6.50

   5  15  -5    0.83    4.54

   6  11  -3  303.31    8.85

   6  13  -5   60.54    5.39

   7   8  -4   49.90    5.76

   3  11  -6  552.71   10.83

   4  10  -5  109.64    8.03

   5   8  -4  166.52    7.75

   7   4  -7    6.38    5.06

   3  10  -4   18.71    5.43

   4  10  -8   62.81    6.37

   5   9  -8   17.49    5.76

   6   5  -4   58.46    6.69

   6   7  -8   14.39    5.32

   6   7  -6   89.63    7.32

   7   3  -8   14.81    5.11

   7   3  -6   71.43    6.34

   4   8  -3   25.08    5.13

   4   9  -4  117.78    6.87

   4  10  -6    1.79    6.21

   5   4  -2   51.67    5.14

   6   6  -9    1.30    4.43

   6   6  -5   20.34    6.48

   6   7  -7   33.67    6.17

   7   2  -6   61.71    6.91

   7   3  -7   15.06    5.22

   4   9  -9    8.85    5.15

   5   7 -10    3.23    4.04

   5   8  -9    1.39    4.96

   5   8  -5   27.70    6.53

   7   2  -8   11.73    5.12

   3  10  -5   21.89    5.69

   5   7  -4   98.78    6.82

   6   4  -4  164.85    7.67

   7   2  -7   14.96    5.21

   4   9  -5   19.24    6.07

   5   5  -3  229.08    7.98

   5   8  -6    9.04    6.30

   6   5  -5   89.72    7.15

   6   6  -7   75.58    6.89

   7   1  -8    3.66    5.06

   7   1  -7    6.57    5.82

   3   9  -4   55.50    5.55

   4   8  -4   -4.39    5.06

   4   9  -8   37.33    6.35

   4   9  -6    7.75    7.01

   6   3  -4   86.81    6.75

   4   9  -7  125.73    7.66

   5   6 -10    3.92    4.44

   5   6  -4   58.47    6.22

   5   7  -9   12.22    5.40

   5   7  -5  114.25    7.30

   6   4  -5   80.99    7.90

   6   5  -8   48.24    6.04

   7   0  -8    2.49    4.28

   4   7 -10    2.23    5.44

   4   8  -9   87.85    6.55

   5   4  -3  236.08    7.82

   6   2  -4  104.95    7.53

   6   3 -10   20.08    4.21

   6   4  -9    7.73    5.66

   6   5  -7   25.86    6.33

   3   9  -5    4.47    5.20

   5   7  -6  304.34    9.56

   3   9  -6   49.19    7.04

   5   5 -10    7.77    5.57

   5   5  -4    2.16    5.47

   5   6  -9   71.46    6.43

   5   6  -5   38.85    6.28

   6   2 -10   12.10    4.14

   6   3  -5  319.50    9.35

   6   4  -8   28.97    6.04

   6   4  -6   52.95    6.97

   4   5 -11    3.78    3.89

   4   8  -7  183.26    8.30

   4   8  -6  166.17    7.99

   5   3  -3  448.27    9.18

   6   3  -9    3.09    5.05

   4   7  -9   24.66    7.02

   5   6  -8    3.57    6.13

   5   6  -6    8.51    6.32

   6   1 -10    7.37    4.77

   6   2  -5  206.67    8.27

   4   6 -10    1.22    5.11

   4   7  -5  167.80    7.41

   5   4  -4   76.36    7.06

   6   3  -7   16.78    6.48

   3   8  -8  241.11    8.64

   3   8  -5  194.10    7.17

   5   2  -3   10.94    4.90

   5   4 -10    0.01    4.99

   5   5  -9    7.13    5.83

   5   5  -5   44.65    6.39

   6   0 -10    4.95    4.87

   6   1  -5   38.72    7.36

   6   2  -9   14.09    5.43

   3   8  -7   14.88    7.07

   4   7  -8   48.74    7.16

   4   7  -7   24.42    7.50

   4   7  -6   35.38    6.40

   6   2  -8   37.20    6.53

   4   6  -9   79.21    8.02

   5   3  -4   13.89    6.28

   5   5  -6  179.10    8.26

   6  -1 -10   -1.72    4.09

   6   1  -9   12.55    5.53

   4   5 -10   13.12    5.73

   4   6  -5  135.72    7.49

   5   3 -10   17.61    5.42

   6   1  -8   15.50    7.13

   6   1  -6   31.77    6.69

   4   3 -11   38.01    5.69

   6   0  -9   24.94    5.75

   3   7  -8  265.79    9.06

   3   7  -5    9.38    5.10

   4   6  -8  208.52    8.90

   4   6  -6  131.58    7.55

   5   2  -4   15.53    6.10

   5   4  -6   17.09    6.42

   6   0  -8   -2.18    6.85

   6   0  -6   -1.56    6.22

   3   7  -7  180.02    8.74

   4   5  -9    4.93    7.45

   5   3  -9   20.81    6.39

   5   4  -7  115.46    7.91

   6  -1  -6   35.08    7.58

   3   5 -10   54.49    7.30

   4   5  -5  253.41    8.49

   6  -2  -9    5.98    5.23

   6  -1  -8   19.08    6.30

   4   2 -11    1.55    4.90

   5   1 -10   25.40    5.82

   5   1  -4  553.04    9.90

   5   3  -6  152.06    8.02

   6  -4  -9   -1.29    5.52

   6  -2  -8   28.25    7.19

   3   3 -11    0.12    5.76

   4   5  -8   53.66    7.27

   4   5  -6    4.85    5.70

   5   2  -5  104.86    6.98

   5   3  -7  172.83    8.59

   6  -2  -7   34.42    6.77

   4   3 -10    0.84    5.94

   4   5  -7   22.11    6.59

   5   0 -10    0.34    6.39

   6  -4  -8   20.85    6.75

   6  -3  -8   -4.25    5.76

   6  -3  -7   11.47    7.37

   3   6  -7   79.24    6.86

   3   6  -6   23.36    5.63

   4   1 -11   10.60    5.14

   5   2  -6  100.98    7.46

   3  -6 -10    1.10    6.59

   3  -3  -9   67.40    8.16

   4  -5  -9   -1.64    7.43

   4  -3  -8    7.83    7.54

   3  -1  -8  268.79    9.90

   5  -6  -8    2.05    7.48

   5  -3  -5  130.41    8.07

   5  -3  -4   12.51    6.97

   3  -5 -10   54.92    7.41

   4  -9 -10   54.18    6.14

   4  -8 -10   45.62    7.22

   4  -1  -7   -4.57    6.58

   5  -3  -6  144.97    8.90

   3  -2  -9   55.97    7.91

   4  -2  -8   69.93    8.30

   4   0  -6   -0.62    6.85

   5 -11  -9    1.42    4.72

   5 -10  -9    8.71    5.41

   5  -9  -9   -3.14    5.65

   5  -8  -9    2.28    7.11

   3  -4 -10   72.42    7.71

   3   0  -8  699.55   13.77

   5  -7  -9    4.91    7.39

   5  -3  -7  191.48    9.71

   5  -2  -5   94.64    7.54

   4  -6 -10    4.73    6.21

   5  -2  -6  111.64    8.37

   5  -2  -4   11.90    5.90

   6 -10  -7   10.19    6.42

   6  -9  -7   17.76    7.13

   3  -1  -9   28.31    7.37

   4  -5 -10   13.05    7.43

   4  -1  -8   24.44    7.49

   4   0  -7  281.10    9.80

   5  -6  -9   56.77    7.41

   6  -8  -7   23.12    6.63

   3  -3 -10   42.49    7.09

   5  -5  -9   -4.48    6.59

   5  -2  -7   -1.98    7.17

   5  -1  -5   27.46    7.50

   6  -7  -7   29.45    6.85

   3   1  -8  266.49   10.14

   4  -4 -10   39.64    7.73

   5  -1  -6  146.45    8.53

   5  -1  -4  537.68   10.93

   6  -6  -7   60.37    7.54

   3   2  -7   81.92    6.88

   4   0  -8  355.71   10.94

   4   1  -7   -2.71    7.42

   5  -4  -9   16.65    6.80

   6 -10  -8    0.22    4.59

   6  -9  -8   -1.15    5.02

   6  -8  -8    3.00    5.42

   3   0  -9   -0.10    6.69

   5  -8 -10   20.40    4.74

   6  -7  -8    8.92    5.87

   6  -4  -6   45.59    7.58

   4  -3 -10   -2.77    6.11

   5  -7 -10    2.07    4.77

   5   0  -6   18.18    6.72

   5   0  -5   42.91    6.63

   6  -6  -8   22.63    6.41

   4   2  -6    5.82    5.68

   5   0  -4   13.93    5.59

   6  -5  -8   36.97    6.70

   6  -3  -6  190.78    9.05

   6  -3  -5  257.90   10.08

   3  -1 -10   -3.78    6.28

   3   1  -9   31.49    7.88

   3   2  -8   91.77    7.38

   4  -2 -10   16.88    6.39

   4   1  -8   32.88    7.19

   4   2  -7  370.65   11.04

   5  -2  -9   24.97    7.88

   5   0  -7   12.94    6.84

   3   3  -7  124.75    7.18

   4  -5 -11   -3.64    4.99

   6  -7  -9    0.93    4.66

   5  -4 -10    5.76    5.41

   5   0  -8   34.82    7.48

   5   1  -6  143.36    8.16

   6  -6  -9   -2.81    4.90

   6  -2  -5  173.28    8.48

   4  -4 -11   -1.61    5.15

   4  -1 -10   21.64    6.40

   4   2  -8   65.52    7.54

   4   3  -6   37.07    6.11

   4   3  -5   31.52    5.42

   5  -1  -9   21.91    6.79

   5   1  -7  112.85    8.14

   6  -3  -8   -1.49    6.31

   3   2  -9   52.66    8.01

   3   3  -8   39.24    6.80

   3   4  -6   84.44    6.15

   4   3  -7   38.72    7.72

   5  -3 -10   12.09    5.65

   6  -1  -6   31.21    7.14

   3   4  -7    3.51    6.65

   5   1  -8   22.26    7.16

   5   2  -6  110.79    7.79

   5   2  -5  101.02    7.24

   6  -4  -9   -0.24    5.29

   6  -2  -8   29.04    6.83

   4   0 -10   -0.59    6.06

   5  -2 -10   29.91    5.95

   5   0  -9   19.03    6.77

   5   2  -7   -5.47    6.59

   4   3  -8    6.96    6.73

   4   4  -6  181.45    7.96

   4   4  -5   33.78    5.63

   5   2  -4   13.55    5.67

   6  -1  -8   18.18    6.75

   6   0  -6   -7.40    6.70

   6   0  -5  287.21   10.28

   4  -2 -11    2.04    4.69

   5  -1 -10   15.47    5.87

   6  -2  -9    9.33    6.62

   3   3  -9   64.49    7.35

   3   4  -8   48.22    7.09

   3   5  -6  380.12    9.14

   4   1 -10   22.15    7.27

   5   1  -9   14.49    6.83

   5   3  -6  149.11    8.41

   5   3  -5  139.15    7.84

   3   5  -7   42.70    7.40

   4  -1 -11   12.30    5.71

   5   2  -3    8.54    4.93

   6   0  -8   -1.98    6.56

   7  -4  -7    9.20    6.25

   4   4  -8   72.01    7.88

   5   0 -10    4.83    5.97

   5   3  -4   18.06    6.05

   6  -1  -9   14.35    5.98

   6   1  -5   42.01    7.41

   4   5  -6   13.35    6.42

   5   2  -9   20.92    7.11

   7  -3  -7    9.67    5.84

   3  -2  -8   85.76    7.60

   4  -1  -7   -1.74    6.35

   4   0  -6    5.07    5.96

   5 -11  -9    1.65    4.59

   5 -10  -9    9.69    5.15

   5  -9  -9   -0.76    5.45

   6 -10  -8    5.15    4.90

   6  -3  -5  266.75    9.88

   4  -6  -9   84.07    8.06

   4  -3  -8    8.54    7.35

   5  -3  -7  161.85   10.49

   6  -6  -7   67.40    8.01

   3  -1  -7  327.73    9.65

   4  -7  -9   21.95    7.29

   5  -1  -5   28.67    6.93

   6  -7  -7   39.47    8.85

   3  -3  -8   45.25    7.63

   4  -4  -8   79.96    9.85

   4  -2  -7  386.96   11.27

   5  -1  -4  549.46   11.80

   6  -4  -5   74.67    8.41

   4  -9  -9   10.75    8.14

   4  -1  -6  221.29    9.03

   5  -4  -7   97.25    9.06

   6  -8  -7   29.47    7.56

   4 -12  -9    3.57    5.41

   4 -11  -9   28.38    6.28

   4 -10  -9   17.71    6.71

   5  -7  -8   29.20    8.11

   6 -12  -7    7.21    5.46

   6 -11  -7    7.33    7.04

   3  -8  -9   16.93    7.57

   3  -4  -8   47.76    8.06

   3  -2  -7   87.52    7.73

   4  -5  -8   48.10    8.73

   5  -8  -8    0.77    7.53

   5  -5  -7   39.46    9.83

   6  -5  -5   95.47    9.13

   3  -9  -9    8.33    7.29

   5 -13  -8   -1.36    5.20

   5 -10  -8   13.26    8.39

   5  -9  -8    5.26    7.49

   3 -10  -9    9.41    7.17

   4  -6  -8  204.38   10.76

   4  -2  -6    6.76    6.77

   5  -4  -6   16.54    9.32

   5  -2  -4   15.27    6.67

   6  -8  -6    4.16    7.99

   6  -6  -5   26.15    8.43

   4  -4  -7   13.05    7.98

   6  -9  -6   78.34    8.78

   2  -3  -7   12.31    7.37

   3  -3  -7  141.22    8.62

   6 -12  -6    8.34    6.56

   6 -11  -6   29.23    7.35

   6 -10  -6   37.69    7.98

   3  -6  -8   72.56    8.84

   5  -5  -6  181.14   10.44

   5  -3  -4   15.25    7.89

   4  -5  -7   20.93    8.25

   5  -4  -5   76.49    8.55

   3  -7  -8  289.78   11.42

   3  -4  -7   17.09    7.28

   4 -14  -8    1.00    5.93

   4 -13  -8   12.32    7.83

   5  -9  -7   64.88    9.27

   5  -6  -6    8.73    8.37

   6 -14  -5    0.41    5.59

   6  -9  -5   43.19    8.69

   2  -4  -7  443.75   10.68

   3  -8  -8  282.08   12.28

   4 -12  -8    8.85    7.33

   4 -11  -8   14.54    7.73

   4  -6  -7   71.33    9.08

   5 -13  -7   -1.00    6.71

   5 -12  -7    6.37    7.29

   5 -11  -7   87.09    8.88

   5 -10  -7   32.64    8.51

   6 -13  -5   44.61    6.99

   6 -12  -5   76.87    9.13

   6 -11  -5  191.92    9.82

   6 -10  -5    9.94    8.05

   5  -7  -6  314.12   12.16

   5  -4  -4   65.05    7.74

   3  -9  -8   15.91    8.44

   3  -5  -7   49.34    7.87

   4  -3  -5   32.69    6.65

   6 -10  -4   55.17    9.80

   2  -5  -7    1.84    7.53

   3 -13  -8    6.26    8.22

   3 -11  -8   45.53    9.62

   5  -8  -6   13.54    8.60

   5  -6  -5   37.71    9.51

   6 -12  -4   93.01    9.49

   6 -11  -4   84.34    8.79

   3  -6  -7   87.09    9.59

   4 -16  -7   25.42    5.90

   4  -8  -7  171.50   10.56

   3  -4  -6   93.89    8.28

   4  -9  -7  122.65    9.96

   2  -6  -7  419.66   11.63

   4 -15  -7   44.24    7.09

   4  -4  -5   37.97    6.84

   5 -13  -6    9.66    7.58

   5 -12  -6   28.95    8.28

   5 -11  -6   10.17    8.45

   5  -7  -5  114.54    9.49

   3  -7  -7  180.81    9.77

   4 -14  -7    3.34    7.27

   4 -13  -7    9.78    7.72

   5  -8  -5   36.56    9.86

   5  -6  -4   61.14    8.02

   3 -17  -7    6.09    5.54

   3  -8  -7   10.33    9.08

   4  -7  -6   46.45    8.43

   5 -16  -5   34.69    6.65

   2  -7  -7  353.80   10.72

   3  -5  -6  399.46   10.68

   5  -9  -5  162.49   10.42

   5  -7  -4  100.07    8.80

   5  -6  -3  170.41    9.63

   3  -9  -7  712.65   15.04

   4 -17  -6   37.67    6.46

   5 -15  -5   -3.82    7.06

   5 -10  -5   58.74    9.28

   2  -8  -7  407.07   11.43

   3 -10  -7   23.39    8.45

   3  -6  -6   27.64    7.17

   4 -16  -6   18.94    6.91

   4  -6  -5  137.55    8.62

   5 -17  -4    5.56    5.83

   5 -13  -5   10.55    8.23

   5 -12  -5   42.78    8.97

   5  -8  -4  153.82    9.80

   2 -18  -3   54.09    7.20

   2 -14  -4  341.08   10.75

   2 -13  -4  196.45    8.25

   3 -17  -3   83.90    8.77

   4 -17  -2   55.50    7.28

   4 -13  -3   15.83    7.19

   4 -12  -3    8.98    6.77

   4 -10  -3   18.40    6.28

   3 -21  -1   15.65    4.86

   4 -14  -3   43.08    7.89

   2 -15  -4    4.51    7.01

   3 -13  -4   92.46    8.17

   3 -12  -4  138.09    8.29

   4  -8  -3   18.64    5.93

   5 -16  -1   14.83    6.75

   5 -10  -2   71.57    7.76

   2 -19  -3   16.53    6.56

   3 -20  -2   18.03    5.77

   3 -14  -4  466.25   11.92

   3  -9  -4   46.77    6.21

   4  -7  -3    6.77    5.30

   5 -18   0   30.51    6.06

   5 -14  -2  131.36    9.00

   5  -9  -2   78.22    7.72

   4 -16  -3   78.59    8.18

   5 -17  -1   -0.78    6.00

   5  -8  -2   12.74    6.60

   4 -19  -2   18.07    5.79

   3 -19  -3   25.97    6.35

   3 -16  -4  139.66    8.98

   5 -18  -1    6.51    6.12

   5 -16  -2    4.09    6.76

   5  -7  -2  107.36    7.43

   4 -13  -4   68.30    8.32

   4 -10  -4   10.31    6.87

   4  -9  -4   90.99    8.40

   5 -12  -3  135.54    9.29

   5 -10  -3   75.84    8.19

   2 -12  -5   29.01    7.90

   3 -17  -4   77.03    7.83

   4 -18  -3   70.96    7.07

   4 -15  -4   83.76    9.43

   5 -17  -2   54.90    6.73

   5 -14  -3   11.72    7.52

   5  -9  -3    4.76    7.05

   2 -13  -5  250.46    9.63

   2 -11  -5  962.05   13.85

   2 -10  -5   99.83    7.01

   3 -20  -3   20.69    5.33

   4  -8  -4    1.92    6.04

   5 -15  -3   71.76    7.90

   5  -8  -3  287.58    9.87

   2 -14  -5   10.65    7.14

   2  -9  -5   12.65    5.70

   3 -18  -4    6.69    6.36

   3 -13  -5  285.44   10.38

   3 -12  -5  388.23   10.98

   3 -11  -5   44.16    7.35

   3 -10  -5   15.67    7.66

   4 -16  -4   92.70    8.13

   5 -18  -2    2.26    5.15

   6 -14  -1   16.32    7.01

   3 -14  -5   10.82    7.39

   4 -19  -3    0.46    5.21

   5 -16  -3   25.11    6.65

   6 -15  -1    5.70    6.16

   3  -8  -5  198.02    8.58

   4  -6  -4    5.00    5.38

   6 -13  -2   34.23    7.80

   6 -11  -2   94.87    8.11

   3 -19  -4   36.91    5.73

   4 -12  -5   13.70    7.37

   4 -11  -5   24.86    8.45

   5 -17  -3   -1.11    5.54

   5 -13  -4   12.11    7.33

   5 -10  -4   78.74    8.12

   5  -6  -3  174.66    7.93

   6 -14  -2   24.86    7.21

   3 -16  -5   57.79    7.28

   3  -7  -5    3.66    5.31

   4 -18  -4   70.12    6.45

   4 -14  -5   69.20    8.99

   5 -14  -4   38.16    7.30

   5  -9  -4   -1.60    6.97

   4 -15  -5   28.89    8.03

   4  -9  -5   34.14    6.88

   5 -18  -3   13.32    4.84

   5  -8  -4  154.81    8.62

   6 -15  -2   28.62    5.59

   3 -17  -5   20.70    6.25

   5  -5  -3  207.37    7.84

   6 -13  -3    9.34    7.35

   6 -12  -3   26.63    6.95

   6 -11  -3  249.02    9.67

   4 -19  -4   16.14    4.70

   4 -16  -5   16.90    6.38

   6 -14  -3  117.09    7.86

   2 -11  -6   49.99    7.92

   3 -18  -5    0.19    6.02

   3 -12  -6   51.40    8.43

   3 -11  -6  604.76   12.95

   5 -17  -4   -2.25    4.94

   5  -6  -4   58.71    7.74

   6 -15  -3    2.98    6.04

   2 -10  -6  899.00   13.23

   3 -10  -6  111.15    7.91

   4 -17  -5    4.58    5.55

   5 -13  -5    4.28    6.73

   5 -12  -5   48.21    7.60

   5 -10  -5   50.74    7.77

   6  -8  -3    5.32    6.74

   2  -9  -6  427.09    9.86

   3 -14  -6   10.18    6.88

   3  -9  -6   51.02    6.99

   5 -14  -5   51.55    6.99

   5  -9  -5  146.92    8.83

   3 -15  -6    9.53    6.53

   3  -8  -6   42.20    6.69

   4 -13  -6   45.40    7.46

   4 -11  -6   45.08    7.64

   4 -10  -6    7.25    7.11

   5 -15  -5    2.93    5.83

   5  -8  -5   27.73    7.23

   5  -5  -4    6.05    6.04

   6 -13  -4   57.87    6.94

   6 -12  -4   87.40    7.63

   6 -11  -4   95.06    7.98

   6 -10  -4   58.40    7.69

   3 -16  -6   14.96    7.13

   3  -7  -6   85.44    7.84

   4 -18  -5    6.35    4.75

   4 -14  -6   28.87    7.00

   4  -9  -6    8.76    6.99

   4  -5  -5  261.29    8.42

   5  -7  -5  109.34    9.11

   6 -14  -4   25.34    5.98

   2  -7  -6   15.31    5.65

   4 -15  -6   21.26    6.54

   5 -16  -5   43.42    5.85

   6 -15  -4    3.61    5.19

   6  -8  -4   85.59    8.23

   3  -6  -6   27.45    7.12

   4  -4  -5   42.98    6.82

   5  -6  -5   40.80    8.46

   5  -4  -4   70.90    6.90

   4 -16  -6   16.84    5.90

   4  -7  -6   41.87    7.35

   3 -18  -2   26.76    5.77

   5 -11  -3  274.15    8.78

   5  -8  -3  294.76    8.34

   6 -16   0    5.68    4.00

   6  -9  -2   89.50    6.83

   4 -17  -2   70.39    6.38

   4 -14  -3   55.82    6.77

   5 -17  -1   -1.69    5.69

   5 -15  -2  125.63    7.23

   5 -10  -3   79.95    6.77

   5  -9  -3   -1.68    5.56

   6 -14  -1   21.74    5.54

   5 -18   0   40.85    5.34

   6 -13  -1   78.37    7.17

   2 -14  -3  443.62    9.73

   3 -19  -1   20.78    5.47

   3 -14  -3  212.66    8.24

   4 -13  -3   15.37    6.24

   6 -15   0   45.24    5.23

   4 -18  -1   11.40    5.49

   4 -16  -2   21.64    6.40

   4 -12  -3   13.27    5.99

   4  -7  -3    7.27    5.04

   6 -12  -1   40.51    6.45

   6 -11  -1   25.77    7.36

   2 -13  -3   78.52    6.28

   3 -13  -3   10.41    5.96

   4 -19   0   -0.97    4.57

   4 -10  -3   24.30    5.66

   4  -9  -3   18.04    5.98

   4  -8  -3   13.32    4.92

   6 -14   0   29.14    5.60

   2 -12  -3  194.96    7.10

   3 -16  -2   36.51    7.74

   5 -18   1   18.72    4.26

   5 -12  -2   44.24    6.88

   5  -6  -2    5.55    4.96

   6 -15   1   10.35    4.64

   3 -18  -1   18.13    6.15

   3 -11  -3  142.76    6.75

   4 -17  -1    6.35    6.07

   5 -15  -1  215.48    8.50

   5 -11  -2   80.79    7.16

   5  -8  -2    7.45    6.41

   5  -7  -2  101.05    6.39

   6 -13   0   28.02    6.04

   3 -20   1    4.64    5.19

   3 -10  -3   -0.93    4.79

   4 -14  -2  257.67    9.16

   5  -9  -2   86.26    6.87

   6 -14   1   11.51    5.11

   6 -12   0   16.03    6.17

   2 -15  -2   37.91    7.33

   3 -15  -2   51.04    6.88

   4 -19   1    8.18    4.72

   4 -18   0   34.94    5.97

   5 -16   0   61.24    6.39

   5 -14  -1   34.90    6.88

   6 -11   0    6.31    6.24

   5 -17   1   10.20    5.02

   6 -14   2   10.87    5.32

   2 -17  -1  137.58    8.56

   3 -14  -2   26.68    6.31

   2 -14  -2   43.23    6.14

   3 -20   2    1.05    4.20

   4 -19   2    0.14    4.35

   4 -11  -2   17.22    5.79

   5 -17   2  115.63    5.85

   5 -12  -1   46.33    6.97

   6 -13   2    4.51    5.81

   6 -12   1    1.28    5.79

   3 -19   1   57.23    6.72

   3 -16  -1  158.56    8.13

   4 -18   1    7.38    5.43

   5 -16   1   20.49    5.81

   6 -11   1   34.96    6.32

   2 -13  -2  298.60    8.14

   4  -8  -2    8.43    4.81

   5 -14   0   10.59    6.46

   5 -10  -1    3.25    5.99

   5  -8  -1   76.52    7.02

   5  -7  -1   42.06    5.68

   6 -13   3    4.94    4.53

   6 -12   2   22.64    6.48

   3 -12  -2  147.99    6.98

   4 -16   0   55.49    6.93

   4 -14  -1   55.80    6.97

   5 -15   1  215.24    8.91

   2 -12  -2  100.88    5.94

   3 -15  -1   84.47    7.15

   3 -11  -2    5.57    4.95

   4 -18   2   14.06    5.19

   2 -15  -1   56.25    7.29

   3 -19   2  103.74    6.21

   3 -10  -2   13.18    4.40

   4 -17   1   40.29    6.28

   5 -16   3   15.70    5.49

   5 -12   0   57.51    7.02

   2 -17   0   63.13    6.93

   3 -18   1   69.86    6.65

   3 -14  -1  243.88    9.21

   4 -12  -1    6.73    5.81

   5 -14   1   33.94    6.64

   5 -11   0  137.67    8.42

   3 -16   0    8.94    7.27

   4 -18   3   50.51    5.18

   4 -11  -1  104.23    7.34

   5 -15   2   16.56    5.88

   5 -10   0   47.23    7.42

   2 -19   2    0.05    6.28

   2 -18   1  102.57    7.10

   3 -19   3    3.57    4.66

   4 -17   2    7.06    5.71

   5  -9   0   64.36    6.48

   5  -8   0   18.74    6.38

   5  -7   0  119.79    7.05

   3 -13  -1   16.08    5.67

   4 -10  -1   81.63    6.03

   4  -9  -1  167.61    6.71

   5 -14   2   58.20    6.69

   2 -16   0  154.45    7.76

   3 -19   4   24.17    4.40

   3 -18   2    8.37    5.72

   3 -15   0  141.77    8.58

   4 -13   0   67.82    7.65

   5 -15   4   22.55    4.78

   3 -12  -1   41.48    5.59

   4 -17   3   13.73    5.34

   4 -16   2   26.94    7.14

   5 -14   3   15.79    6.63

   5 -11   1   63.89    6.95

   2 -19   3   29.70    5.53

   2 -17   1   68.48    6.88

   3 -11  -1   93.82    5.79

   5 -14   5   -2.99    4.78

   5 -10   1   41.41    7.29

   2 -18   2   32.89    6.30

   2 -15   0   74.96    6.63

   3 -16   1   64.69    7.07

   3 -14   0   57.85    6.62

   4 -14   1  130.44    7.85

   5 -14   4    4.63    5.02

   1  -6  -6  275.68    7.25

   2 -13  -7   13.54    6.29

   2 -10  -7   17.48    6.29

   2  -9  -7   86.57    6.90

   4 -10  -7    4.40    5.96

   2 -12  -7   62.65    7.00

   2 -11  -7   49.35    6.83

   2  -5  -6   10.28    4.66

   3 -10  -7   17.73    6.30

   3  -9  -7  746.26   12.59

   3  -1  -4  290.39    5.68

   3  -5  -6  415.60    8.63

   5  -9  -6   16.46    6.88

   1 -15  -6    5.75    7.09

   1  -4  -5  145.80    5.23

   5 -11  -6    9.08    6.67

   5 -10  -6  113.08    7.18

   1 -14  -6   19.67    7.45

   2  -6  -6   50.66    5.38

   3  -6  -6   20.58    6.19

   4  -7  -6   48.07    7.15

   1 -13  -6   55.02    7.80

   1  -9  -6   42.68    5.97

   4  -4  -5   39.16    4.87

   0  -8  -5  416.43    8.38

   1 -12  -6   32.02    6.56

   1 -11  -6  135.38    7.53

   1  -5  -5   17.27    4.23

   2 -15  -6    1.28    6.15

   2  -8  -6  190.41    7.40

   2  -4  -5  191.98    5.73

   3 -15  -6    8.45    5.94

   3  -4  -5  260.05    6.96

   3  -2  -4  655.06    7.81

   4 -14  -6   31.04    6.15

   4 -13  -6   43.45    7.40

   4  -9  -6    3.73    6.08

   0  -9  -5   41.36    5.23

   2 -14  -6   -0.01    6.36

   3 -14  -6   17.00    7.14

   4 -10  -6    0.96    6.22

   4  -5  -5  264.79    7.27

   0 -10  -5   46.72    5.53

   0  -5  -4 2237.71   12.92

   1  -6  -5  366.07    7.29

   2 -13  -6   -0.43    6.37

   2 -12  -6   40.31    6.86

   2 -11  -6   61.33    6.92

   2 -10  -6  910.68   13.21

   3 -13  -6   40.35    6.82

   3  -9  -6   54.55    6.45

   1 -16  -5    9.33    7.40

   2  -5  -5    9.77    4.18

   3 -11  -6  588.41   11.71

   3  -5  -5  407.95    8.29

   4  -6  -5  146.73    7.19

   5  -9  -5  138.83    7.51

   1  -7  -5  189.91    6.84

   5 -12  -5   39.70    6.41

   5 -11  -5   35.00    6.44

   5 -10  -5   57.59    6.80

   0  -6  -4  954.34    9.41

   1 -15  -5   18.38    6.57

   2  -3  -4   45.98    4.37

   3  -3  -4 1428.67   11.23

   1  -8  -5  191.78    6.60

   1  -4  -4 1002.90    8.98

   2  -6  -5  177.00    6.09

   3  -6  -5    2.35    4.69

   4 -15  -5   22.13    6.13

   4  -4  -4    9.33    4.25

   1 -13  -5   28.79    7.47

   1  -9  -5   90.51    5.95

   4 -14  -5   80.61    7.10

   0  -7  -4  888.33    9.29

   1 -11  -5  164.95    7.37

   1 -10  -5   73.86    6.09

   2 -15  -5   85.55    7.52

   2  -7  -5   62.14    5.24

   3 -15  -5   16.70    6.38

   3  -7  -5    9.35    5.01

   4 -13  -5  111.08    7.60

   4  -9  -5   31.94    6.35

   2 -14  -5    7.31    7.44

   2  -8  -5   96.02    5.84

   3  -8  -5  204.90    7.77

   3  -4  -4  186.27    5.82

   4 -12  -5   18.89    6.57

   4 -11  -5   20.89    6.52

   4 -10  -5  103.53    7.35

   4  -5  -4   48.86    5.43

   0  -8  -4  651.79    8.58

   1  -5  -4  940.59    9.09

   2  -9  -5   15.42    5.27

   2  -4  -4 1154.01   10.00

   3 -14  -5    9.06    6.44

   3 -13  -5  293.73   10.22

   5 -13  -4    9.22    6.99

   0  -9  -4  171.83    6.37

   2 -12  -5   28.57    6.51

   2 -10  -5  114.47    6.75

   3 -11  -5   54.28    6.63

   5 -12  -4    8.38    6.15

   5 -11  -4   54.29    7.66

   0 -11  -4   15.90    5.79

   0 -10  -4  264.54    7.00

   1 -16  -4  139.11    7.95

   3 -17  -4   78.98    6.95

   4  -6  -4    6.01    4.65

   1  -6  -4  436.07    7.04

   2  -5  -4  312.39    6.24

   3  -5  -4   68.69    4.66

   1 -15  -4   13.34    6.52

   2 -16  -4    4.60    7.52

   3 -16  -4  137.34    7.89

   4  -7  -4  214.05    7.00

   1  -7  -4  364.59    6.89

   3  -6  -4   63.58    4.82

   4 -14  -4   43.40    6.87

   1  -8  -4    0.02    4.90

   2 -15  -4   16.53    7.58

   3 -15  -4  163.30    8.27

   4 -13  -4   66.39    7.22

   4 -12  -4   61.28    7.85

   5 -14  -3    8.28    6.03

   1 -12  -4  510.83   10.48

   1  -9  -4  188.84    6.80

   2 -18  -3   57.18    7.62

   3 -14  -4  455.74   11.52

   4 -11  -4   38.46    6.62

   4 -10  -4   15.08    6.11

   5 -13  -3   83.54    7.07

   1 -17  -3   86.09    7.34

   1 -10  -4   15.49    4.94

   4 -16  -3   75.85    7.77

   5 -11  -3  271.93    9.48

   5 -10  -3   85.31    7.68

   3 -17  -3   92.21    8.05

   3 -13  -4   96.93    7.42

   3 -12  -4  147.12    7.61

   3  -9  -4   55.30    6.14

   3  -8  -4   29.47    4.96

   2 -11  -4  385.08    8.91

   2  -9  -4   65.84    5.32

   3 -10  -4    6.06    5.24

   3  -4  -3 1025.19    9.04

   4 -15  -3   43.20    7.67

   0 -13  -3  394.80    9.15

   1 -16  -3   54.02    6.99

   4  -6  -3    2.07    4.20

   0 -12  -3  184.81    7.15

   0  -8  -3  268.97    5.65

   2 -16  -3  108.08    8.56

   3 -16  -3  462.85   10.99

   4 -14  -3   52.17    7.00

   5 -14  -2  121.73    8.16

   0 -11  -3    5.81    4.50

   0  -9  -3  140.14    5.04

   1 -15  -3  253.25    8.71

   3  -5  -3  212.04    5.31

   4 -13  -3   32.64    6.63

   4  -7  -3    8.13    4.57

   2 -15  -3  195.85    9.16

   2  -5  -3    0.58    3.74

   3 -15  -3    7.53    6.38

   4 -12  -3   22.36    6.42

   4  -8  -3   17.99    4.98

   5 -13  -2   61.73    6.82

   3  -6  -3  364.24    7.05

   4 -16  -2   11.26    6.21

   4 -11  -3  110.98    7.16

   4  -9  -3   17.55    5.35

   5 -12  -2   45.20    6.59

   2 -14  -3  458.16   10.38

   3 -17  -2   66.59    6.93

   1 -12  -3  120.75    6.29

   1  -7  -3  131.91    4.67

   2 -17  -2   56.84    7.99

   3 -13  -3   14.71    6.09

   3  -7  -3  184.23    5.74

   1 -11  -3  217.95    6.75

   1  -9  -3    8.36    4.14

   1  -8  -3  649.36    8.17

   2 -19  -1   47.67    6.50

   3  -8  -3  136.33    5.70

   1 -16  -2   37.02    6.62

   2 -12  -3  178.92    7.16

   2  -8  -3  224.70    6.39

   3 -18  -1   26.36    6.19

   3 -16  -2   39.16    6.81

   3 -10  -3   -1.37    4.74

   3  -9  -3    9.66    4.59

   5 -13  -1   14.40    7.13

   2 -16  -2  407.80   10.32

   2 -11  -3  386.82    8.35

   4  -6  -2   40.59    4.83

   0 -13  -2    9.45    5.62

   1 -15  -2  233.43    9.06

   2 -18  -1   57.97    6.89

   4 -16  -1   90.04    7.23

   5 -12  -1   33.73    6.41

   2 -15  -2   39.33    6.67

   3 -17  -1   38.99    6.62

   4  -7  -2   40.88    4.68

   0 -12  -2  101.84    5.48

   1 -19   0   69.73    6.99

   3 -14  -2   28.64    6.40

   4 -15  -1   11.70    6.27

   4 -10  -2   15.28    5.43

   4  -9  -2   27.31    5.20

   4  -8  -2   10.78    4.58

   5 -14   0   21.96    6.14

   0 -11  -2  182.83    6.16

   1 -17  -1   84.63    7.34

   2 -17  -1  140.84    7.98

   2 -14  -2   61.33    6.64

   3 -13  -2   23.48    5.96

   0 -10  -2   43.13    4.58

   0  -9  -2 1032.88    9.44

   1 -13  -2    5.32    5.91

   3 -18   0   73.01    6.71

   3 -16  -1  162.80    8.15

   4 -14  -1   55.17    6.95

   3  -6  -2   99.81    4.77

   4 -16   0   38.48    6.65

   1 -18   0   51.61    6.91

   1 -12  -2   12.54    4.84

   2 -16  -1  119.52    7.64

   3 -15  -1   99.06    8.23

   3 -11  -2    5.37    4.93

   3  -7  -2  100.78    5.24

   4 -13  -1   33.75    6.56

   1 -11  -2   13.24    5.10

   2 -12  -2  104.37    6.11

   3 -17   0   59.35    6.97

   3 -10  -2   15.88    4.74

   3  -9  -2  118.98    5.59

   3  -8  -2  142.53    5.39

   4 -15   0  169.63    8.92

   4 -12  -1    0.62    6.82

   1 -10  -2  669.34    9.07

   2 -11  -2   32.49    4.84

   1  -8  -2  385.28    6.27

   2 -17   0   48.93    7.78

   2 -15  -1   61.57    6.82

   2 -10  -2  104.82    5.32

   2  -9  -2   75.49    5.23

   2  -7  -2  282.60    5.58

   3 -14  -1  246.34    8.61

   4 -16   1  108.16    8.10

   4 -14   0  132.70    7.84

   4  -9  -1  164.57    6.41

   4  -8  -1   16.29    5.26

   4  -7  -1  146.68    5.50

   1 -14  -1  124.38    6.79

   2 -18   1  113.57    7.51

   1 -18   1   60.10    7.01

   3 -12  -1   40.83    6.43

   4 -15   1   15.26    6.36

   4 -13   0   72.88    6.97

   0 -12  -1  365.99    7.33

   1 -16   0   16.64    6.34

   2 -16   0  164.70    8.11

   2 -13  -1   87.60    6.24

   3 -15   0  151.93    7.90

   1 -13  -1  624.48   10.00

   3 -11  -1   92.04    5.86

   4 -12   0  150.58    7.60

   0 -11  -1  102.75    4.84

   2 -17   1   67.17    7.15

   2 -12  -1  241.23    7.68

   3 -16   1   66.61    7.14

   1 -17   1   22.53    6.64

   1 -12  -1  769.04   10.23

   2 -18   2   32.51    6.51

   2 -15   0   82.86    6.97

   3 -17   2   18.55    6.21

   3  -9  -1   42.56    4.74

   0 -14   0   15.39    5.98

   0 -10  -1   40.53    3.91

   1 -18   2   33.44    6.66

   2 -11  -1  120.93    5.70

   3  -8  -1   28.52    4.25

   3  -7  -1   19.32    3.79

   3  -6  -1  399.95    6.23

   4 -10   0   -3.34    5.12

   1 -11  -1   23.14    4.44

   2 -16   1   51.53    6.85

   3 -15   1   14.01    6.46

   0  -3   7    8.77    5.78

   1   1  10   29.74    7.01

   3  -2   8   11.59    6.92

   4  -2   7   -2.10    6.48

  -1  -2   6  232.72    6.52

   0   2  10   29.15    7.04

   1  -4   6  109.09    6.28

   1  -1   9    3.79    6.89

   3  -3   7   13.52    6.79

  -1   0   8   95.07    7.72

   0   0   9   16.58    6.95

   2  -4   6    5.51    5.63

   3  -4   5   48.85    5.66

   4   0   8    7.58    6.31

  -1  -1   7   17.72    5.27

   0  -3   6   58.50    5.42

   0   3  10    7.35    6.58

   1  -3   7   76.41    6.70

   1  -2   8   18.02    6.54

   1   2  10    6.26    6.51

   2  -2   8  100.28    7.93

   3  -4   4  348.30    7.35

   4  -1   7   13.59    7.54

   0  -2   7  103.62    7.26

   1  -4   4   41.48    4.07

   1   0   9    4.42    6.84

   2  -4   3  971.03    9.02

   2  -4   5  145.35    6.18

   3  -1   8  146.11    8.49

   3   1   9   19.97    6.49

   4  -2   6   57.78    6.81

   1   3  10   18.96    6.60

   2  -4   4  185.83    5.66

   3  -2   7   85.26    7.46

  -1  -1   6   58.66    5.27

  -1   1   8   21.04    6.05

   1  -1   8   14.29    6.44

   2  -1   8   15.84    6.71

   1  -2   7   58.93    6.30

   1   1   9    2.41    6.74

   1   4  10   17.06    6.35

   2  -3   6  126.92    6.69

   3  -3   5  142.48    6.43

   3   0   8   44.65    7.17

   0  -2   6  260.55    7.03

   0   2   9  135.94    8.19

   4  -1   6   13.02    6.16

   4   2   8   73.71    7.11

   0  -1   7   54.19    5.87

   1  -3   5  475.51    7.92

   2  -3   5  236.82    7.31

   2   2   9   10.07    6.61

   3  -3   4   81.30    5.01

   3  -1   7   42.69    6.88

   3   3   9   11.55    6.22

   0   3   9   31.25    7.82

   1  -3   4  292.02    6.12

   1   2   9   -0.28    6.59

   2   0   8   62.31    7.26

   4   3   8   13.83    6.25

  -1   0   6    6.04    4.65

  -1   1   7   16.63    5.72

   0  -2   5  188.38    5.57

   1  -2   6   41.13    5.21

   1  -1   7   72.82    7.11

   2  -3   4  403.68    7.33

   2  -2   6  112.22    7.03

   4   1   7   15.68    6.53

   1   3   9   21.45    7.88

   2   3   9    0.62    6.47

   3  -2   5  130.73    6.82

   3   0   7   -2.47    7.24

   4   0   6   10.88    6.12

   0   0   7    6.15    5.24

   0   4   9  120.21    7.97

   2   1   8   18.36    6.77

   3   2   8   14.99    6.70

   2   4   9   21.04    6.78

   4   2   7   -3.53    6.36

  -1   2   7   47.41    6.08

   0   5   9    8.64    6.55

   1  -2   5   56.01    4.69

   1   4   9   42.23    7.21

   2  -2   5   30.02    4.89

   3  -2   4  139.76    5.46

  -1   1   6   69.69    5.18

   1  -1   6   11.94    4.81

   2  -1   6    7.16    5.10

   3   1   7   40.75    6.83

   4   1   6    8.69    6.17

   0  -1   5   38.71    4.25

   0   1   7   53.56    5.76

   1  -2   4   93.30    4.67

   1   2   8   23.58    6.67

   1   5   9  114.59    8.09

   3  -2   3  612.18    7.60

   3  -1   5   36.36    5.93

   0   0   6    5.31    4.46

   2  -2   4   29.21    4.16

   2   6   9   16.74    6.63

   3   0   6   -1.27    5.70

   1   6   9   26.42    6.94

   2   3   8    6.80    6.60

   2   7   9    6.85    6.26

   3   2   7   89.81    7.58

   4   2   6   70.52    7.94

   4   4   7   72.03    8.30

   1   3   8    6.18    6.50

  -1   2   6  218.01    6.42

   0   2   7   94.98    6.31

   1   0   6   13.62    4.84

   2   0   6   25.52    5.33

   2   4   8    3.57    6.64

   3  -1   4  354.71    7.17

   1   4   8  185.25    8.66

   1   9   9   46.84    6.83

   3   0   5   39.20    6.08

   3   3   7   18.56    6.82

   0   0   5   24.62    4.10

   0   1   6    2.07    4.49

   0   5   8   44.36    6.82

   1   2   7   63.66    6.40

   4   3   6   27.48    6.63

   3  -1   3  707.23    8.36

   3   7   8    8.58    6.45

   4   6   7   22.33    6.76

   0   3   7    1.21    5.33

   0   6   8    6.56    7.41

   1   1   6   11.13    5.56

   1   5   8   59.32    7.38

   2   1   6    3.77    5.13

   3   4   7  108.13    7.94

   3   8   8   18.46    6.65

  -1   3   6   69.25    5.31

   1   0   5  539.93    8.23

   1   3   7   70.13    7.35

   2   6   8   11.38    6.84

   4   4   6   79.28    7.48

   1   6   8   11.39    6.86

   3   0   4  203.93    6.20

   3   1   5   33.33    5.40

   3   5   7  401.01   11.65

   4   8   7    7.68    6.44

   0   2   6  263.26    6.94

   4   5   6  204.61    9.76

   0   1   5   42.22    4.29

   1   7   8   31.19    7.17

   1   4   7  107.22    7.19

   1   8   8   60.59    7.65

   2   9   8   38.38    7.33

   2  10   8   16.68    7.83

   3   6   7  147.17    8.58

   4   2   4   24.46    5.31

   0   5   7  133.17    7.08

   1   1   5  443.40    8.11

   1   9   8  207.91    9.37

   2   0   4   65.61    4.60

   2   1   5  253.28    6.87

   2   5   7    6.87    6.61

   3   0   3  332.79    6.24

   3   7   7   65.05    7.64

   4   6   6  233.79    9.42

   0   3   6   59.99    5.23

   2   3   6  146.37    7.01

   3   1   4  357.83    7.85

   4   4   5   26.14    6.42

   2   6   7   95.57    7.70

   4   7   6    8.37    6.95

   0   2   5  196.05    6.07

   0   6   7  198.66    7.93

   1   3   6  345.21    8.22

   3   9   7    6.48    6.76

   4   3   4  312.66    8.72

   2   2   5   26.27    4.78

   2   7   7   22.71    6.93

   3  11   7    5.95    6.53

   4   5   5  298.05    9.38

   4   9   6   -1.37    7.61

   0   4   6   85.95    5.62

   1   2   5   62.39    5.48

   2   4   6    9.32    5.57

   4  10   6   14.97    6.75

   1   4   6  103.88    6.24

   2   1   4   20.94    4.19

   3   2   4  147.07    5.91

   3   6   6   29.36    6.86

   4   6   5  254.89    9.94

   4  11   6   52.84    7.11

   1   8   7  159.86    9.32

   2   9   7  143.53    8.67

   4   4   4  206.35    7.59

   0   5   6   29.24    5.16

   0   9   7  138.36    7.94

   2   3   5  258.64    7.07

   2  11   7   46.67    7.51

   2  13   7   62.68    7.37

   3   7   6  706.68   13.19

   0  10   7   24.62    6.79

   1   5   6  322.01    8.35

   1   9   7   54.26    7.40

   4   7   5  154.89    8.39

   0  11   7   93.59    7.78

   1   3   5  501.75    8.25

   1  10   7   44.41    7.40

   1  11   7   56.40    8.72

   1  13   7    1.38    7.73

   1  14   7    5.66    6.50

   3   8   6   97.61    7.93

   4   8   5   97.17    8.82

   2   2   4   23.59    4.24

   3   3   4   82.51    5.48

   3   5   5  294.98    8.67

   3   9   6  100.94    8.04

   1   6   6   37.79    5.87

   2   4   5  155.67    6.32

   3  10   6   16.70    7.01

   3  11   6   63.22    7.54

   3  13   6   27.74    6.84

   0   4   5  144.40    5.32

   1   2   4   90.38    4.32

   3   6   5   16.68    6.17

   4   4   3   64.69    6.11

   4  10   5    8.76    6.77

   4  11   5   98.90    7.83

   4  12   5   32.72    7.87

   0   7   6  358.63    8.49

   1   4   5  434.88    7.90

   1   7   6   19.87    5.95

   2   8   6  547.09   11.48

   2   9   6   15.86    6.54

   3   4   4  365.64    7.93

   1   8   6  145.32    7.53

   2   3   4  396.48    7.13

   2  14   6   12.53    7.70

   0   5   5  273.44    6.36

   0   9   6  229.22    8.51

   2  11   6    3.99    6.58

   2  12   6    2.50    6.76

   1   3   4  311.71    5.96

   1   5   5   74.16    5.17

   1  15   6   31.71    6.80

   1  10   6  105.90    7.49

   1  12   6   31.44    7.86

   1  13   6  189.97    9.64

   4   9   4  270.82    9.16

   0   6   5  204.64    6.41

   2   4   4  205.09    5.83

   3  10   5   11.80    6.48

   3  11   5  156.49    8.31

   3  12   5   27.35    7.80

   3  13   5   83.17    7.44

   3  14   5   28.92    6.73

   4   6   3  271.13    8.12

   4  10   4   34.33    6.81

   4  14   4   20.77    6.39

   1   6   5   15.69    4.58

   3   6   4    7.43    4.99

   4  11   4   78.64    7.45

   4  12   4   13.65    6.55

   4  13   4   69.86    7.14

   3   4   3   80.70    4.69

   0   7   5   31.52    5.14

   1   4   4   37.06    3.91

   1   7   5  585.90    9.27

   2  16   5   53.79    6.83

   4   7   3  245.43    7.58

   2   3   3 1501.44   10.50

   2   5   4  548.52    8.12

   2  15   5    3.61    6.31

   1   8   5   48.99    5.34

   2  13   5   35.45    6.66

   2  14   5   11.57    6.56

   3   8   4  270.75    8.00

   2   6   5  180.43    7.05

   2   7   5  279.32    8.10

   2   8   5  212.28    7.72

   4   4   5   24.21    7.46

   4  10   5    4.95    6.81

   1   4   4   39.65    4.63

   2   1   4   19.43    4.16

   3   0   4  214.08    6.57

   3   4   5   62.59    6.32

   3  10   5    2.46    6.54

   4   0   4    7.39    5.29

   4   9   5   12.14    6.95

   6   4   4   41.83    7.00

   3  -2   3  596.85    7.96

   3   5   5  285.06    8.63

   3   6   5    9.04    6.04

   3   9   5  631.73   12.11

   4   6   5  237.61    9.18

   4   7   5  165.40    8.60

   4   8   5  103.82    8.02

   6   6   4   -0.02    6.30

   6   7   4   25.39    6.61

   5   2   4   19.64    6.52

   1   7   4  330.44    6.57

   3   1   4  364.42    7.75

   6   2   3   18.52    7.40

   2   3   4  412.27    7.33

   3  -1   3  708.27    8.75

   4   2   4   26.94    5.74

   4  12   4   18.83    6.75

   5  10   4   38.17    7.08

   3   2   4  140.54    5.87

   4  11   4   80.33    8.37

   5   5   4   84.46    7.36

   5   6   4   29.73    6.87

   5   8   4   16.08    6.69

   6   3   3   17.64    6.53

   3   3   4   90.75    6.13

   3  11   4  429.48   10.65

   4   3   4  302.36    8.38

   6   4   3   20.16    7.59

   7   4   2   21.22    6.17

   2   5   4  555.54    8.51

   4   4   4  203.15    7.70

   4  10   4   37.85    6.89

   6   9   3  182.72    8.24

   7   5   2   51.15    6.49

   2   6   4   52.93    4.91

   2   7   4    5.10    4.53

   3   0   3  335.80    6.86

   3   4   4  353.42    7.87

   4   0   3   66.66    5.22

   4   9   4  270.17    9.22

   6   6   3  223.29    8.95

   6   7   3   27.84    6.74

   3   5   4  441.12    8.71

   3   8   4  270.50    8.72

   4   7   4  520.13   10.91

   4   8   4  702.74   12.45

   5  12   3   16.46    6.28

   3   6   4    8.20    5.02

   3   7   4  480.82    9.58

   4  13   3   57.88    7.00

   6   2   2   14.84    6.00

   3   1   3  700.95    8.66

   4  12   3    2.10    7.26

   5   0   2  265.54    7.78

   5  10   3   81.05    7.45

   4  -1   2  295.06    6.64

   4   2   3   36.95    5.07

   5   5   3   10.22    6.02

   5   9   3  333.12    9.89

   6   3   2  172.40    7.93

   3   2   3  667.67    8.56

   5   6   3  231.59    8.57

   5   8   3   31.12    6.63

   5  13   2   62.14    7.57

   6  10   2   14.38    6.14

   7   5   1   26.10    6.18

   7   6   1  176.69    8.52

   4   3   3   33.74    5.04

   5   1   2    9.69    5.74

   6   5   2   20.91    6.57

   6   8   2  154.37    8.76

   2  10   3  105.45    5.56

   4   4   3   69.11    5.61

   6   6   2   43.60    6.85

   2   9   3    6.99    4.97

   3  10   3  371.93    8.76

   4   5   3   93.85    6.04

   5  12   2   10.88    6.30

   2   6   3  213.60    6.06

   2   8   3  472.68    7.72

   3   9   3  340.56    8.76

   4   6   3  276.32    7.99

   4   7   3  249.73    8.03

   5   2   2   19.37    5.28

   5  11   2  121.75    8.46

   3   5   3  465.81    7.99

   3   6   3   68.11    5.68

   3   8   3   31.94    5.21

   5  14   1   39.01    6.28

   6   2   1   49.31    6.18

   7   4   0  112.75    7.91

   3   7   3   65.37    5.38

   4   1   2  291.33    6.50

   5  10   2   11.29    6.32

   7   5   0   85.97    7.65

   4  12   2  270.82    8.82

   5   9   2   16.16    6.24

   6   3   1   10.64    5.87

   6  10   1   65.91    6.85

   7   6   0   75.63    6.76

   7   7   0   93.18    7.01

   7   8   0  140.21    7.43

   5   6   2   14.13    5.80

   5   7   2   61.49    6.65

   5   8   2  199.36    8.18

   5  13   1   41.62    6.54

   3   1   2 1872.82   11.85

   4  -1   1  675.68    7.94

   4   2   2  181.21    5.86

   4  11   2  391.14    9.66

   6   7   1   62.52    6.96

   6   8   1  127.01    7.73

   5  12   1  157.26    7.90

   3   2   2  404.70    6.71

   4   4   2  140.57    5.76

   4   8   2   20.68    6.20

   4  13   1  725.34   12.46

   5   2   1  137.98    6.64

   5  11   1   72.25    6.99

   5  14   0   22.42    6.08

   6   2   0   21.76    6.51

   6  11   0   10.12    6.07

   3   3   2  518.65    7.47

   4   0   1   94.90    4.75

   4   5   2   70.03    5.27

   4   6   2   55.61    5.31

   7   6  -1  115.24    7.24

   7   7  -1   32.09    6.20

   5  10   1   49.79    6.72

   6  10   0   17.58    6.32

   3   4   2  460.47    7.10

   3   8   2  561.62    9.18

   4  12   1  151.31    7.50

   5   4   1  108.66    6.27

   5   9   1   32.13    6.19

   6   9   0   27.02    6.53

   3   5   2   33.01    4.11

   3   6   2  113.05    5.11

   3   7   2   94.27    5.21

   4   1   1  664.77    8.43

   5   5   1   57.41    5.88

   5   8   1  113.81    7.11

   6   7   0  473.81   10.62

   6  12  -1   43.19    7.18

   2   6   2   93.43    4.17

   4  11   1   38.57    6.22

   5  12   0   59.81    7.75

   3  12   1   80.95    6.77

   5  14  -1   37.96    7.18

   6  11  -1   26.26    6.25

   7   5  -2   70.12    7.49

   7   6  -2   68.17    7.45

   7   7  -2  252.03    9.07

   7   8  -2   -4.22    5.73

   4   2   1  628.97    8.28

   5  11   0  158.74    8.70

   4   9   1  209.42    7.94

   4  13   0   80.71    7.61

   6  10  -1   45.66    6.78

   3  11   1   19.96    5.16

   4   3   1  361.98    6.99

   4   8   1   18.45    5.84

   5   2   0   58.84    5.65

   5  10   0   57.03    6.72

   5  13  -1   14.86    7.21

   6   9  -1   85.98    7.22

   4   4   1  316.67    6.83

   4   5   1    9.23    4.28

   4   7   1  314.15    7.59

   5   9   0   78.08    7.43

   6  12  -2  207.68    8.21

   3  10   1  148.77    6.16

   4  12   0  185.83    7.82

   5   3   0    7.95    4.71

   6   5  -1  101.79    7.05

   7   5  -3   15.73    6.82

   2  10   1  100.33    5.22

   4   0   0   24.59    3.96

   4  14  -1   69.61    7.58

   5   4   0  249.87    7.32

   5   5   0   60.80    6.48

   5   6   0   64.95    6.62

   5  12  -1   37.24    6.64

   5  14  -2  149.02    7.59

   6  11  -2  121.73    7.44

   3   9   1  116.51    5.55

   3   8   1   65.49    4.83

   5  11  -1  155.45    7.92

   2   9   1   61.31    4.14

   3   5   1  127.73    4.73

   3   6   1  496.79    7.46

   3   7   1  190.05    5.74

   3  12   0   29.90    6.15

   4   1   0  659.42    8.07

   5  13  -2   68.76    7.80

   6   9  -2  116.92    7.60

   7   6  -4   24.32    6.77

   4  13  -1   43.77    6.46

   5   1  -1  697.22    9.56

   5  10  -1    3.22    5.93

   5  14  -3    5.62    5.91

   6   4  -2   22.44    5.97

   6   5  -2   44.41    7.23

   6   6  -2   57.65    7.66

   6  11  -3  315.24    9.43

   2   7   1   75.50    3.93

   3  11   0  156.02    6.42

   4   8   0  236.27    7.68

   5   2  -1   52.54    5.54

   5  12  -2   44.28    6.79

   4   3   0  405.19    7.08

   4   7   0   33.96    4.95

   4  12  -1    1.96    5.93

   5   3  -1  311.37    7.94

   4   4   0    5.04    3.98

   4   5   0   36.38    4.48

   4   6   0   27.35    4.58

   5   4  -1  137.34    6.30

   5   5  -1    4.51    5.96

   5   6  -1    5.61    5.19

   5  11  -2   99.88    8.23

   5  13  -3   98.05    8.07

   3  10   0  139.54    5.95

   6   8  -3    9.40    7.31

   6  11  -4  131.08    7.51

   4  13  -2   86.30    7.00

   5  10  -2   81.01    7.81

   6   7  -3    6.49    6.27

   4  10  -1  100.74    7.30

   5  12  -3  166.18    8.20

   6   4  -3   39.22    6.31

   6   6  -3   61.43    6.90

   6  10  -4   68.12    7.01

   3  12  -1   53.33    5.76

   4   0  -1  398.28    6.41

   4  14  -3   59.70    7.77

   5   9  -2  105.84    7.23

   5  13  -4    9.26    7.08

   6   9  -4  169.31    8.25

   4   9  -1  179.99    7.02

   4  12  -2   73.53    7.65

   5   1  -2    1.98    4.33

   3   7   0   56.45    4.48

   5   2  -2   77.17    5.97

   5  11  -3  306.05    9.57

   6  10  -5   10.61    5.98

   2   9   0   52.92    4.12

   3   4   0  515.17    6.80

   3   5   0  225.82    5.39

   3   6   0   37.69    4.09

   3  11  -1  107.57    6.03

   4   1  -1   61.91    3.98

   4   8  -1   10.93    4.93

   5   3  -2  519.11    9.46

   5   6  -2    6.75    6.22

   5  12  -4   22.32    7.57

   6   7  -4   24.32    6.65

   4   7  -1  159.86    6.21

   4  13  -3   30.07    6.61

   5   4  -2   47.23    5.45

   5   5  -2  283.78    8.00

   5  10  -3   97.17    7.43

   5  13  -5    0.39    5.97

   6   3  -4   93.06    6.89

   6   4  -4  163.42    7.77

   6   5  -4   63.59    6.90

   6   6  -4   14.88    6.41

   6   9  -5   45.56    6.75

  -1 -13   1  612.50    9.55

  -1  -9   0  170.68    4.67

   0 -18   4    7.14    6.75

   1 -16   1   39.49    7.33

   1 -11  -1   18.33    4.19

   2 -12  -1  247.72    7.01

   3 -16   1   71.67    6.70

   1 -18   3   50.29    6.76

   1 -17   2   61.13    7.90

   1 -14   0  311.04    8.35

   3 -17   2   23.34    5.95

   3 -14   0   69.75    6.39

   3 -11  -1   95.76    5.91

   0 -17   3   64.37    7.00

   0 -12   0  487.72    8.29

   1 -10  -1  119.42    4.82

   2 -17   2   21.78    6.22

   2 -16   1   50.97    6.58

  -1 -14   2  287.27    7.99

  -1 -12   1  785.23    9.83

   3 -10  -1   73.57    5.28

  -1 -15   3  253.07    8.83

   0 -14   1  249.40    7.76

   1  -9  -1  640.73    7.61

   2 -10  -1  182.40    5.92

   0 -17   4   41.03    6.55

   0 -11   0    4.06    3.95

   1 -17   3   20.23    6.48

   1 -16   2  101.32    8.01

   2 -13   0   52.28    5.60

   3 -16   2    5.37    5.86

   3  -9  -1   42.71    4.50

  -1 -11   1   27.52    4.14

   0 -16   3  110.90    8.19

   0 -15   2   84.07    6.77

   1  -8  -1  860.84    7.94

   2 -17   3   70.70    6.82

   2 -16   2   44.42    6.56

   2  -9  -1   32.18    4.27

  -1 -13   2   10.29    4.88

   0 -17   5    3.22    5.75

   0 -13   1  207.07    6.87

   0 -10   0  801.35    8.98

   1 -12   0  622.12    9.22

   3 -14   1  108.39    7.56

   3 -12   0   26.41    5.02

   3  -8  -1   22.33    3.82

  -1 -10   1  122.09    5.05

   1 -17   4   56.16    6.79

   2 -17   4    4.46    5.55

   3 -16   3   41.56    6.22

   4 -14   2   53.55    6.20

   0 -16   4   37.59    7.47

   1 -16   3  275.84    9.79

   1 -15   2   36.17    6.16

   3 -15   2  132.61    7.39

  -1 -12   2   16.64    5.18

   0 -15   3   76.45    7.62

   0 -14   2  404.78    9.13

   0 -12   1  352.10    7.46

   0  -9   0    0.27    3.29

   1 -17   5    1.93    5.64

   1 -11   0    4.21    3.96

   2 -16   3   61.78    6.77

   2 -15   2   25.88    6.17

   3 -11   0  135.40    5.75

  -1  -9   1  667.03    7.54

   2 -11   0   60.70    5.41

   3 -16   4    7.11    5.55

   3 -13   1  164.38    7.12

  -1 -13   3  244.29    7.81

   1 -16   4   36.09    7.56

   2 -13   1   26.03    5.27

   3 -15   3   85.25    6.80

   3 -14   2   26.26    6.91

   4 -14   3    6.81    5.62

   4 -13   2   11.93    5.66

   0 -13   2   10.16    5.82

   1 -10   0   31.76    3.92

  -1 -11   2   14.24    4.07

   0 -15   4  727.75   12.20

   0 -11   1  101.64    5.01

   1 -16   5   25.12    6.22

   1 -15   3  118.00    7.42

   2 -16   5   60.50    6.28

   2 -15   3   80.05    6.94

   2 -10   0  287.14    6.66

   4 -14   4   16.09    6.32

   1 -12   1   28.68    4.67

   3 -15   4   26.12    6.07

   4 -12   2  228.47    8.38

   0 -15   5  142.30    8.42

   2 -12   1   46.23    5.10

   3 -13   2  273.02    8.30

   3  -9   0   45.12    4.12

   4 -13   3   38.37    6.11

   0 -15   6   70.54    7.57

   0 -12   2  100.61    6.11

   0 -10   1   43.31    4.14

   1 -13   2    8.50    5.11

   2 -15   4   29.56    6.31

   2  -9   0   46.87    4.50

  -1 -10   2  666.64    8.05

   0 -14   4   20.14    6.90

   1 -14   3   99.10    6.84

   2 -14   3   56.93    6.48

   3 -11   1   15.85    4.68

   4 -13   4   53.40    6.94

   0 -13   3  403.00    8.84

   1 -15   5   45.20    6.60

   2 -15   5    0.64    5.87

   2 -11   1  142.76    6.21

   3 -14   4    7.41    5.91

   3  -8   0   58.69    3.87

   4 -11   2  348.92    8.47

   1 -15   6   29.97    6.06

   2  -8   0  299.25    5.80

   3 -13   3  126.96    7.93

   4 -12   3    6.21    5.61

  -1 -12   4  515.37    9.59

  -1 -11   3  221.39    6.24

   0 -14   5  126.42    7.43

   0 -11   2  184.33    6.33

   0  -9   1  439.12    6.47

   1 -14   4   62.80    6.76

   1 -12   2  505.27    8.96

   2 -14   4   21.04    7.13

   3 -14   5   26.21    6.04

   3 -10   1  123.09    5.45

   0 -14   6  110.68    7.36

   0 -14   7    6.50    5.84

   2 -13   3    9.89    6.44

   2 -12   2   37.30    5.21

   3  -7   0   42.10    3.40

   4 -12   4   18.64    6.69

   0 -12   3  190.35    6.71

   2 -10   1   92.51    4.95

   3 -13   4  103.40    7.88

   1 -14   6   41.95    7.29

   1 -14   7   10.23    5.66

   2 -14   6    6.17    5.81

   3 -11   2  289.83    7.67

   4 -12   5   25.07    5.79

  -1 -10   3  108.98    5.33

   1 -11   2   95.99    5.31

   3 -13   5   80.52    6.80

   3  -9   1  105.64    4.96

  -1 -11   4  134.73    6.42

   0 -13   5   20.73    6.10

   0 -10   2   44.02    4.30

   1 -13   4   82.91    6.76

   1 -12   3    5.56    5.04

   1  -9   1  569.26    7.42

   2 -13   4   89.09    6.86

   3 -13   6   31.78    5.93

   4 -11   4   58.13    7.20

   0 -13   6   -8.75    5.95

   0 -12   4  436.76    9.58

   0 -11   3   -1.03    4.38

   1 -13   5   65.56    6.81

   2 -13   7   53.39    6.25

   3 -12   4  178.94    7.82

   3 -10   2   13.19    4.71

   3  -8   1   61.95    4.67

   1 -13   6  168.93    7.90

   1 -13   7    5.55    5.79

   2 -13   6   21.63    6.23

   3 -12   5   27.91    7.14

  -1 -11   5  166.25    6.73

  -1  -9   3   11.05    3.52

   0  -9   2 1026.84    9.50

   1 -10   2  370.86    7.11

   1  -8   1  805.03    7.95

   2 -10   2  264.48    6.64

  -1 -10   4   12.06    4.32

   0 -12   8    9.65    5.91

   1 -11   3  196.84    6.62

   4 -10   4   16.62    5.78

   0 -12   6   83.44    6.95

   0 -11   4   17.37    5.05

   0 -10   3  279.01    6.60

   1 -12   8    9.20    5.83

   3  -9   2  315.95    7.05

   3  -7   1  176.84    5.18

   4 -10   5    1.71    6.69

   1 -12   5  181.11    7.88

   2 -12   6    5.81    6.10

   3 -10   3  344.24    8.18

   4 -10   6   13.07    5.72

   1 -12   6   18.89    6.17

   1 -12   7   69.87    6.87

   1  -9   2  485.22    7.40

   2  -9   2    7.46    4.66

   3 -11   6   62.59    6.77

   3 -11   7   10.34    5.72

  -1 -10   5   71.50    5.46

  -1  -8   3  648.51    7.62

   0 -11   8    9.68    7.03

   0  -8   2 1404.96   10.23

   1 -10   3  375.64    8.01

   2 -10   3  103.20    6.23

   2  -7   1   69.73    4.17

   4  -9   5    8.25    6.78

   0 -11   6   23.49    6.14

   0 -10   4  271.08    7.06

   0  -9   3  140.90    5.20

   1 -11   8  142.37    7.77

   2 -11   5  410.30    9.88

   2 -11   7   41.52    6.58

   3  -9   3  326.55    7.73

   4  -9   6    8.55    5.79

   1 -11   6  345.09   10.00

   1 -11   7   50.28    6.66

   3 -10   5   14.17    6.02

   3 -10   6   12.25    7.08

   2 -10   4   26.52    5.26

   4  -8   4  699.71   11.11

   4  -8   7    5.69    6.39

  -1  -9   5   90.07    6.00

   0 -10   5   45.27    5.53

   0 -10   8   92.80    8.09

   1  -9   3  511.21    8.09

   2 -10   8    5.97    5.85

   2  -9   3    0.45    4.18

   4  -8   5   85.65    7.49

   1 -10   8   99.59    7.45

   2 -10   7  132.04    8.57

   3  -8   3   22.10    5.37

   4  -8   6   23.11    6.10

  -1  -8   4    4.34    3.60

   0 -10   7   27.07    6.29

   0  -9   4  186.32    6.52

   1 -10   5  219.88    7.60

   2 -10   6  113.87    7.41

   3  -9   5  625.95   11.76

   3  -9   7    3.10    6.01

   0  -8   3  259.46    5.76

   1 -10   6  101.79    7.00

   1 -10   7   41.34    6.57

   1  -9   9   43.55    6.53

   3  -9   6   92.50    7.22

   4  -7   7   15.16    6.72

   1  -7   2 2157.01   12.39

   2  -9   4  166.18    6.46

   2  -9   8   44.13    6.64

   2  -7   2  882.31    8.82

   4  -7   5  150.02    7.99

   0  -9   5   40.50    5.90

   0  -9   8   13.19    6.37

   1  -9   4  605.46    9.37

   2  -8   3  486.16    7.89

   3  -8   4  261.73    7.60

   3  -6   2   91.43    4.75

   4  -7   6    7.22    6.04

  -1  -8   5  181.13    5.89

   1  -8   3  948.93    9.88

   3  -8   7   35.49    6.50

   3  -7   3   61.12    4.87

   0  -9   6  197.98    7.51

   1  -9   5  138.88    6.56

   1  -9   7   54.03    7.66

   1  -8   9  107.57    7.47

   2  -9   6   13.64    6.07

   3  -8   6  110.78    7.39

   4  -6   7   14.96    5.98

  -1  -8   6  323.87    7.79

  -1  -7   4  360.09    6.16

   0  -8   4  669.61    8.83

   0  -7   3 2039.43   12.56

   3  -7   8    8.44    6.03

   2  -8   4   87.88    5.41

   2  -7   9    7.53    5.87

   2  -6   2   89.75    4.47

   4  -6   6  214.84    8.33

   0  -8   8   86.38    7.24

   1  -8   4   65.54    4.93

   1  -8   8   57.93    7.11

   2  -7   3  194.62    5.66

   3  -7   4  449.03    8.75

   3  -5   2   25.27    3.95

   0  -8   5  418.47    8.10

   0  -7   9   26.66    7.54

   1  -7   3 4155.24   18.52

   1  -7   9    6.09    7.23

   2  -8   5  202.38    7.21

   3  -7   6  778.53   12.55

   0  -8   6   83.64    6.10

   4  -5   6  185.36    8.66

  -1  -7   6   69.35    6.01

   1  -8   6  128.22    6.86

   4  -5   5  274.71    8.33

  -1  -6   4  451.59    6.62

   0  -7   4  905.41    9.56

   2  -7   4    8.99    4.29

   3  -6   4    9.59    4.68

   3  -6   7  152.15    7.99

   0  -7   8   51.06    6.79

   1  -7   4  337.75    6.92

   1  -7   8   19.83    6.63

   2  -7   5  260.09    8.01

   2  -7   7   25.98    6.43

   4  -3   8   16.54    5.89

   0  -6   9   22.13    6.70

   1  -6   9   21.32    6.66

   3  -6   5   18.00    5.44

   3  -6   6   26.25    6.21

   3  -5   3  464.02    7.42

   3  -5   8   96.21    7.43

   3  -4   2  444.61    6.22

   2 -12  -4  553.90   10.05

   3 -11  -5   43.65    6.33

   3  -3  -5  142.57    5.51

   4 -12  -5   15.34    6.18

   4  -2  -5  142.63    6.18

   5 -12  -5   44.74    6.30

   2  -2  -4  677.54    7.29

   3  -9  -5    6.62    5.35

   4 -11  -5   19.97    6.23

   5  -2  -5  107.67    5.91

   6 -10  -5    5.59    5.52

   3  -7  -5    9.04    4.77

   3  -5  -5  435.62    7.86

   3   0  -4  979.45    8.53

   4 -14  -4   46.25    7.12

   4  -3  -5   37.15    5.47

   5 -11  -5   33.10    6.15

   6  -8  -5   22.79    5.96

   6  -6  -5   27.20    6.79

   6  -5  -5   98.26    6.69

   2 -10  -4   78.85    5.92

   2  -3  -4   40.30    3.66

   3 -13  -4   80.29    6.53

   4 -10  -5   99.55    6.92

   5 -10  -5   59.32    6.53

   6  -7  -5    5.23    5.64

   4  -9  -5   28.10    5.83

   4  -5  -5  283.66    7.92

   4  -4  -5   39.86    5.05

   5  -5  -5   50.32    6.75

   1  -9  -3    8.66    3.91

   3 -12  -4  147.42    7.00

   3  -1  -4  304.26    5.62

   4 -13  -4   61.85    6.60

   4  -6  -5  159.45    6.53

   4   0  -4  273.88    6.10

   5  -8  -5   30.38    5.97

   5  -6  -5   41.63    5.97

   7  -6  -4    8.85    5.36

   2  -8  -4  283.97    6.47

   2  -7  -4  174.32    5.50

   2  -6  -4  157.28    5.12

   2  -5  -4  306.88    5.94

   4 -12  -4   62.61    7.25

   5 -12  -4   10.24    5.83

   3  -2  -4  682.35    7.81

   6 -10  -4   52.02    6.08

   3 -10  -4    4.54    5.04

   4 -11  -4   33.33    6.85

   5 -14  -3    7.06    5.40

   5 -11  -4   48.48    6.26

   6  -4  -4  150.40    7.50

   3  -9  -4   59.33    5.42

   3  -3  -4 1455.57   11.16

   4 -14  -3   43.68    6.29

   5  -2  -4    9.97    4.45

   6  -8  -4   78.47    6.59

   6  -7  -4   21.74    6.75

   6  -6  -4   11.95    6.62

   6  -5  -4   59.50    6.09

   2 -11  -3  397.37    7.63

   3 -13  -3    7.92    5.48

   3  -8  -4   25.97    4.70

   4 -10  -4   14.67    5.65

   4  -2  -4  205.56    5.66

   6 -12  -3   21.48    5.46

   3  -7  -4  180.62    5.90

   3  -5  -4   64.51    4.44

   4  -3  -4   55.89    5.07

   5 -13  -3   82.28    6.62

   5  -9  -4    3.31    5.61

   5  -3  -4   13.80    4.70

   7  -7  -3   13.61    5.42

   7  -6  -3  133.60    6.82

   4 -13  -3   23.39    6.07

   4  -8  -4    1.87    5.70

   5  -8  -4  166.30    7.29

   4  -7  -4  224.50    6.99

   4  -6  -4    6.93    4.50

   4  -5  -4   50.82    4.82

   5 -12  -3  148.96    8.16

   2  -9  -3  318.71    6.49

   4 -12  -3   14.34    5.84

   6 -10  -3  113.38    7.00

   2  -8  -3  244.95    5.80

   3 -11  -3  133.50    6.39

   1  -9  -2  151.01    4.27

   2  -7  -3  127.63    4.70

   4 -14  -2  247.72    8.30

   6 -12  -2  189.88    7.52

   6  -8  -3    5.61    5.85

   7  -8  -2   -0.48    6.15

   2  -6  -3  184.70    4.89

   4 -11  -3  106.37    6.70

   5 -10  -3   89.64    6.62

   6  -7  -3   -0.73    5.76

   6  -4  -3   35.92    5.67

   7  -7  -2  213.65    7.70

   7  -6  -2   57.94    6.97

   4  -1  -3  503.27    7.17

   5 -13  -2   59.65    6.49

   3  -9  -3   10.82    4.57

   3  -2  -3  655.18    7.11

   4 -13  -2   72.93    6.60

   5  -9  -3   -3.30    5.53

   5  -2  -3   12.18    4.28

   2 -11  -2   36.57    4.51

   3  -8  -3  137.52    5.53

   5 -14  -1   37.33    6.79

   5 -12  -2   39.51    6.33

   5  -3  -3  426.46    8.36

   3  -3  -3 2043.83   12.25

   4  -8  -3   19.87    4.97

   4  -2  -3  125.16    4.71

   5  -4  -3  249.46    7.01

   2 -10  -2  110.47    5.42

   3  -6  -3  383.04    6.85

   3  -5  -3  220.40    5.46

   3  -4  -3 1040.77    9.37

   4 -14  -1   57.81    7.24

   4 -12  -2   60.01    6.30

   4  -7  -3    9.61    4.61

   4  -3  -3   24.71    3.98

   6 -12  -1   37.38    5.95

   7  -8  -1  105.72    6.67

   4  -5  -3   79.96    4.91

   4  -4  -3  273.26    6.35

   5 -11  -2   83.49    6.72

   6  -8  -2  161.14    7.68

   7  -7  -1   17.78    5.76

   3 -11  -2    4.45    4.81

   5 -13  -1   15.13    6.05

   6 -11  -1   26.86    6.10

   7  -6  -1   93.89    6.75

   5 -10  -2   67.61    6.50

   6  -6  -2   46.17    6.31

   6  -5  -2   52.00    6.14

   6  -4  -2   21.58    5.60

   3 -10  -2   21.28    4.75

   4 -13  -1   30.74    6.12

   5 -14   0   13.72    5.81

   6 -10  -1   43.50    6.38

   2  -8  -2  555.07    7.32

   2  -7  -2  290.87    5.89

   3  -9  -2  126.79    6.15

   6  -9  -1   74.29    6.92

   7  -7   0   90.59    6.69

   4 -12  -1    8.10    5.77

   4  -9  -2   32.80    5.24

   5 -13   0  172.71    7.90

   5 -11  -1  146.85    7.54

   5  -2  -2   64.42    4.85

   6 -11   0    3.14    5.87

   7  -6   0   58.60    6.39

   2 -11  -1  120.30    5.19

   3  -8  -2  141.81    5.43

   4  -8  -2   12.35    4.78

   5  -6  -2    4.23    5.09

   5  -5  -2  269.43    7.41

   5  -4  -2   53.02    5.20

   5  -3  -2  506.28    8.44

   6  -8  -1  135.94    7.59

   4  -1  -2   42.87    3.59

   5 -10  -1    3.90    5.79

   6  -7  -1  181.37    8.02

   3 -11  -1   90.55    6.40

   3  -7  -2   99.62    4.83

   4 -13   0   67.71    7.39

   4  -7  -2   36.07    4.75

   4  -2  -2  142.59    5.11

   5 -12   0   50.97    6.67

   6 -10   0   17.84    6.14

   6  -6  -1  339.38    9.23

   6  -4  -1  193.40    8.13

   6  -3  -1  445.16    9.23

   2 -10  -1  186.53    5.46

   3  -6  -2  104.11    4.63

   4  -6  -2   45.49    4.58

   4  -5  -2  125.38    5.22

   4  -4  -2  151.36    5.75

   4  -3  -2  317.62    6.26

   7  -6   1  159.92    8.10

   3  -5  -2  182.41    4.99

   3  -4  -2 1771.77   11.45

   3  -3  -2   40.10    3.53

   4 -14   1  136.60    7.40

   4 -10  -1   84.21    6.88

   5 -13   1   45.94    6.46

   6 -11   1   37.27    6.35

   6  -9   0   21.99    6.40

   3 -10  -1   74.80    5.85

   5 -11   0  139.89    7.64

   2  -9  -1   30.81    3.89

   4 -12   0  169.15    7.57

   6 -10   1   65.86    6.78

   3 -12   0   30.47    5.42

   4  -9  -1  164.92    6.64

   5 -10   0   57.07    7.40

   6  -7   0  417.13   10.17

   4 -14   2   46.96    7.31

   4 -13   1  655.10   11.52

   5 -13   2   50.85    6.48

   5  -6  -1    9.52    5.17

   5  -2  -1   54.73    5.40

   6  -6   0   67.73    6.81

   2 -11   0   57.05    5.16

   2  -8  -1  302.46    5.73

   4  -8  -1   10.55    4.73

   5  -4  -1  132.47    6.01

   5  -3  -1  297.50    7.11

   6  -5   0  183.37    7.80

   6  -4   0  897.26   12.54

   6  -3   0  211.78    7.60

   3  -8  -1   25.74    4.76

   5 -11   1   62.87    6.87

   6 -10   2    5.75    6.00

   2  -7  -1  201.08    5.13

   3 -11   0  148.68    6.27

   5 -13   3   15.52    5.86

   5 -12   2    4.65    6.12

   3  -7  -1   23.19    4.50

   4 -14   3   -6.10    5.66

   4 -12   1  120.56    7.23

   4 -10   0    2.23    5.32

   4  -6  -1  182.04    5.88

   6  -9   2    0.22    5.99

   6  -7   1   60.16    6.81

   2 -10   0  290.81    6.53

   4 -13   2   10.86    6.00

   4  -1  -1   54.05    4.05

   5 -10   1   43.20    6.52

   6  -6   1  115.55    7.33

   3 -12   1   80.19    6.00

   3 -10   0  128.09    5.76

   3  -6  -1  389.88    6.48

   4  -9   0   92.32    5.94

   4  -4  -1  129.17    5.06

   4  -3  -1   -0.13    3.59

   4  -2  -1   71.53    4.06

   5 -12   3   13.66    6.06

   5 -11   2  102.80    8.17

   6  -8   2  161.90    7.95

   4 -11   1   38.87    6.01

   5  -9   1   25.00    6.21

   5  -6   0   55.25    5.80

   6  -3   1    6.85    5.64

   3 -13   2  254.58    7.96

   4 -13   3   41.87    7.31

   4 -12   2  230.24    8.98

   5  -5   0   57.49    5.61

   2  -9   0   50.12    4.43

   3  -9   0   48.85    4.67

   3  -4  -1   59.90    3.57

   4  -8   0  234.16    6.89

   5  -4   0  239.18    6.99

   5  -3   0    5.69    5.17

   5  -2   0   56.54    5.48

   6  -6   2   37.00    7.32

   3 -11   1   15.86    4.94

   5 -11   3   35.27    6.49

   2 -11   1  133.70    5.37

   4 -13   4   55.48    6.39

   6  -7   3   19.54    6.23

   6  -5   2   20.81    6.21

   3  -8   0   55.39    4.47

   4 -12   3    3.85    6.90

   4 -11   2  363.72    9.23

   5 -11   4   83.20    6.84

   6  -3   2  157.54    7.38

   4  -9   1  182.25    6.90

   4  -6   0   25.29    4.27

   5 -10   3   62.34    6.76

   6  -7   4   30.10    6.06

   3 -10   1  126.13    5.69

   4  -5   0   32.22    4.16

   6  -5   3   96.29    7.05

   2 -10   1   86.21    4.98

   3  -7   0   45.54    4.03

   4 -12   4   15.56    5.99

   5 -10   4   37.48    6.38

   5  -9   3  306.01    9.74

   5  -5   1   50.39    5.56

   6  -6   4   -0.59    5.61

   6  -4   3   22.19    6.02

   4 -11   3  300.59    8.81

   4  -8   1   22.20    4.80

   4  -4   0    8.67    3.79

   5 -10   5    0.59    5.41

   5  -4   1   98.21    5.79

   6  -5   4   69.55    6.47

   6  -3   3   14.94    5.78

   1  10  -7   33.29    7.26

   3   6  -1  438.00    6.59

   4   7  -2   42.65    4.60

   4  10  -8   50.24    7.23

   4  10  -5  110.53    7.40

   5   8  -4  174.69    8.14

   1  10  -5   74.48    5.96

   2   8  -2  595.38    8.03

   2  10  -8   33.36    7.65

   3   9  -3   13.01    4.92

   3  10  -4   18.42    5.60

   5   9  -6   13.25    6.17

   3  10  -8   17.40    6.40

   4   8  -3   24.35    5.04

   4  10  -7    8.43    6.15

   4  10  -6    6.07    6.16

   2  10  -7   25.58    7.52

   2  10  -5  122.69    6.89

   5   8  -5   34.41    7.08

   3   9  -9    4.93    5.84

   3  10  -7   25.23    6.42

   4   6  -2   43.47    4.82

   1   8  -3  687.55    8.42

   1   9  -7  229.04    8.75

   3   7  -2  110.22    4.88

   3   9  -4   59.49    5.75

   4   9  -5   28.17    6.21

   5   8  -7    0.61    6.89

   5   8  -6    6.49    6.15

   1   9  -5   89.73    5.80

   2   9  -8    1.11    7.28

   2   9  -4   60.14    5.36

   3   8  -3  152.62    6.04

   4   8  -4    3.24    5.99

   4   9  -6    5.38    6.06

   2   8  -9    4.88    7.04

   3   9  -8   16.99    6.46

   2   9  -7   96.43    7.40

   2   9  -5   16.88    5.39

   3   8  -9    8.62    6.02

   3   9  -7  710.74   12.46

   3   9  -5    5.91    5.59

   5   7  -8   28.22    7.06

   5   7  -5  118.04    7.17

   1   8  -4    6.87    4.24

   4   8  -8   16.22    6.33

   5   7  -7   -6.32    6.96

   3   6  -2  105.25    4.56

   3   8  -4   24.01    5.02

   4   7  -9   21.46    6.86

   4   8  -7  176.44    8.31

   4   8  -6  174.31    8.77

   1   7  -3  141.65    4.84

   1   8  -5  186.97    6.39

   2   8  -8   51.74    6.99

   2   8  -4  302.94    7.26

   3   7  -3  207.37    6.18

   3   8  -8  254.83    9.17

   4   6  -3    4.17    4.94

   4   7  -4  215.04    7.16

   1   8  -6  338.98    8.30

   3   8  -5  193.57    7.97

   5   6  -8    0.89    5.99

   5   6  -5   34.00    6.16

   2   8  -5   98.14    6.07

   3   7  -9   83.86    7.20

   3   8  -7    2.95    5.99

   5   6  -6    7.39    7.10

   1   7  -4  368.40    6.96

   3   5  -2  186.99    5.30

   3   7  -4  192.80    6.47

   4   7  -7   17.30    6.43

   4   7  -6   48.57    6.54

   1   7  -7   47.30    6.11

   2   7  -8   96.26    7.54

   3   7  -8  237.07    9.11

   4   5  -3   77.60    4.98

   4   6  -4   11.52    4.92

   5   5  -8    4.14    6.22

   5   5  -5   44.79    6.20

   0   6  -5  202.58    5.96

   1   7  -5  199.16    6.30

   2   7  -4  179.42    6.11

   3   6  -9   54.54    7.04

   3   7  -7  173.87    8.68

   3   7  -5   11.90    5.88

   5   5  -7   32.08    7.59

   5   5  -6  186.53    8.95

   4   5  -9    7.89    6.08

   2   6  -3  206.03    5.53

   2   7  -6   28.29    5.80

   2   7  -5   72.12    5.61

   4   6  -6  126.16    7.48

   2   6  -8  393.17   11.12

   3   6  -4   55.68    5.63

   5   4  -8   20.78    6.60

   1   6  -4  461.10    7.32

   2   5  -9  108.20    7.80

   3   5  -9   38.50    6.93

   4   4  -3  290.61    6.93

   5   4  -7  116.03    7.83

   5   4  -6    5.44    7.21

   2   6  -4  164.88    6.33

   3   5  -3  239.16    6.02

   3   6  -7   77.93    6.91

   3   6  -5    1.81    5.55

   4   4  -9   15.36    6.49

   1   6  -5  386.42    7.55

   3   6  -6   20.08    5.67

   4   5  -7   21.59    6.48

   4   5  -5  254.28    7.95

   5   3  -8   13.82    6.57

   2   6  -6   64.58    6.03

   2   6  -5  213.21    6.76

   5   2  -9   17.98    6.28

   2   4  -9  261.03   10.35

   2   5  -8   19.29    6.73

   2   5  -3    0.81    3.58

   4   4  -4   12.05    5.48

   5   3  -7  165.52    8.52

   5   3  -6  153.88    8.76

   1   5  -7   12.12    6.48

   3   5  -4   76.81    5.13

   4   3  -9   37.95    7.02

   4   3  -3   29.74    4.79

   4   4  -7   11.34    6.39

   5   1  -9   13.95    6.44

   5   2  -8   16.28    6.75

   1   5  -4  993.76    9.66

   2   2 -10   18.96    6.59

   2   5  -7    1.28    5.97

   2   5  -4  326.56    7.29

   3   4  -3 1101.65   10.27

   3   5  -5  400.54    8.46

   4   4  -5   33.23    5.65

   1   5  -5   16.63    4.49

   3   3  -9   58.65    7.42

   3   4  -8   50.82    7.15

   4   2  -9  102.34    8.12

   4   3  -8    5.91    6.76

   5   2  -7    1.39    6.59

   5   2  -6  114.67    8.41

   2   4  -8  143.36    8.33

   2   5  -6    8.34    5.19

   2   5  -5    9.15    4.63

   5   0  -9   20.56    6.68

   5   1  -8   12.13    6.85

   3   1 -10    4.78    6.38

   3   4  -4  205.34    6.82

   4   0 -10    6.17    6.27

   4   3  -7   30.77    6.78

   4   2  -3  146.46    5.29

   4   3  -6   36.84    7.38

   4   3  -5   31.21    6.39

   5   1  -7  120.58    8.24

   3   2  -9   39.69    7.37

   3   3  -8   48.87    7.15

   3   4  -6   79.20    6.30

   3   4  -5  241.70    7.15

   5   0  -8   24.49    7.13

   5   1  -5   30.72    6.06

   1   4  -6  372.52    8.70

   3   0 -10    0.38    6.44

   3   3  -3 2166.39   13.66

   2   0 -10  121.45    8.17

   2   4  -6   29.02    5.34

   4   2  -7  358.02   10.46

   5  -2  -9   21.74    6.74

   2   4  -5  189.47    6.30

   3   1  -9   26.85    7.27

   4   1  -8   19.54    8.28

   4   2  -4  197.40    6.60

   5  -1  -8    7.51    6.97

   5   0  -7   14.29    7.04

   3  -1 -10    4.13    6.65

   3   3  -4 1491.10   12.86

   4   1  -3  489.47    8.02

   4   2  -6    9.33    6.11

   4   2  -5  141.82    6.79

   5   0  -6   20.10    6.71

   5   0  -5   38.39    6.27

   2   1  -9   -0.54    6.85

   3   3  -6  300.63    8.45

   0   3  -5  468.51    7.37

   4   1  -7    6.80    6.68

   5  -1  -7  112.68    8.39

   1   3  -6   73.88    6.39

   2   3  -6  140.35    6.57

   3  -2 -10   21.87    7.02

   3   0  -9    5.88    7.08

   5  -1  -6  153.94    9.09

   2  -2 -10   18.31    7.98

   2   0  -9   18.94    8.31

   3   1  -8  211.83    9.27

   3   2  -3  670.75    8.13

   4   1  -6  244.84    8.72

   5  -3  -8   15.58    8.26

   1   3  -5  220.54    6.77

   3   2  -6  100.29    6.66

   4   1  -5  168.34    7.09

   5  -2  -7   -4.88    6.92

   1   1  -8   19.11    6.50

   1   2  -7   51.49    6.14

   2   2  -7  126.25    7.31

   3  -1  -9   30.59    7.49

   3   2  -4  686.25    9.27

   4  -1  -8   27.73    7.49

   4   0  -7  270.98    9.91

   2  -3 -10    4.71    6.82

   3   1  -7  306.72    9.48

   4  -3  -9   28.95    7.47

   5  -4  -8   19.17    7.29

   5  -2  -6  113.25    7.91

   2  -1  -9   -1.69    6.99

   4   0  -6   -2.04    6.08

   5  -3  -7  167.19    9.19

   2   2  -6  815.18   11.27

   3  -2  -9   43.13    7.78

   4  -4  -9   12.86    8.27

   4  -2  -8   52.18    7.89

   4   0  -4  263.41    7.14

   2  -4 -10   28.46    7.18

   2   1  -7  296.02    8.87

   4  -1  -7    3.67    6.98

   5  -4  -7  111.08    8.56

   1   1  -7   17.51    5.77

   2  -2  -9   91.64    9.26

   2   2  -4  675.91    8.38

   3   0  -7   25.38    7.39

   5  -6  -8    0.99    6.94

   1   2  -5  206.26    6.07

   3  -3  -9   56.23    8.00

   3   1  -5  171.60    6.55

   3   1  -4  308.91    6.98

   4  -5  -9   10.07    7.10

   4  -3  -8    6.58    7.24

   4  -1  -6  253.14    8.94

   5  -7  -8   24.98    7.14

   5  -5  -7   27.45    8.61

   4  -2  -7  366.24   10.99

   5  -4  -6   17.24    7.01

   2  -6 -10   15.81    6.85

   2   1  -6   58.58    5.65

   3  -2  -8   77.62    7.90

   4  -1  -5  180.93    7.32

   4  -1  -4   59.89    5.32

   1  -3  -9  101.52    8.19

   1   1  -6   61.78    6.14

   4  -7  -9   18.74    7.16

   5  -5  -6  185.97    9.85

   4  -3  -7   29.22    7.38

   4  -2  -6   10.35    6.31

   5  -7  -7   -2.47    8.15

   3  -3  -8   42.79    8.56

   4  -5  -8   50.96    8.00

   1  -4  -9    0.58    6.94

   3   0  -4  995.09   10.64

   5  -8  -7   12.06    7.11

   2  -1  -7  290.28    8.72

   2   0  -6   77.89    5.87

   3  -6  -9   65.77    8.09

   3  -1  -6  206.91    7.59

   4  -4  -7   10.00    7.18

  -1 -11   5  165.28    6.90

  -1  -9   3    8.57    3.79

   1 -13   5   73.49    6.79

   1 -13   6  166.61    8.59

   1 -13   7   -3.08    5.77

   2 -13   5   31.05    6.24

   2  -9   1   62.24    4.10

  -1 -11   6  137.21    7.81

  -1 -10   4   13.93    4.51

   0 -12   8    6.88    5.92

   0  -9   2 1025.39    9.59

   2 -13   6   23.19    6.13

   3 -12   4  172.05    7.59

   3 -10   2   18.01    5.15

  -1 -11   7   80.50    6.81

   0 -12   6   80.25    7.83

   0 -12   7   92.15    7.28

   1 -10   2  357.29    6.90

   1  -8   1  798.40    7.85

   3 -12   5   19.10    6.94

   0 -11   4   23.27    5.11

   0 -10   3  281.43    6.66

   1 -12   8    9.08    5.89

   1 -11   3  189.45    6.55

   2 -12   4  155.19    7.34

   2 -10   2  256.03    6.51

  -1 -10   5   70.37    6.26

  -1  -8   3  658.50    7.95

   1 -12   5  191.01    7.83

   2 -12   5  133.88    8.15

  -1  -9   4  192.81    6.34

   1 -12   6   25.31    6.20

   1 -12   7   60.77    6.85

   2 -12   6   -1.89    5.87

   3 -11   4  389.04    9.23

  -1 -10   7   29.58    6.95

   0 -11   5  305.87    8.49

   0  -8   2 1397.75   10.29

   1  -9   2  485.47    7.29

   3 -11   7   12.88    6.58

   3 -10   3  306.02    8.14

   3  -9   2  315.02    6.80

   0 -11   6   17.79    6.07

   0 -11   7   94.85    7.26

   0 -10   9   12.94    5.78

   1 -10   3  363.53    7.51

   3 -11   6   74.29    6.75

   4 -10   6    7.48    5.62

   0 -10   4  256.26    6.99

   2 -10   3  109.02    5.78

   2  -9   2   10.46    3.99

  -1  -9   5   93.21    5.52

  -1  -7   3  129.89    4.49

   1 -11   7   44.33    6.65

  -1  -8   4    6.71    4.38

   0 -10   5   44.70    6.41

   1 -11   6  316.85    9.13

   2 -11   6   -5.94    5.86

  -1  -9   6   39.26    5.59

  -1  -9   7  201.91    7.75

   0 -10   7   15.85    7.16

   1  -8   2  221.55    5.26

   3 -10   5    6.80    6.69

   3  -9   3  320.35    7.89

   3  -8   2  534.76    7.80

   4  -9   5    6.26    5.67

   4  -9   6   -3.96    5.57

   1 -10   8   85.85    7.35

   3 -10   6   16.75    6.17

   0  -9   4  176.24    6.04

   0  -8   3  266.53    5.83

   1 -10   5  222.79    8.22

   1  -9   9   42.48    6.52

   2  -9   3    4.19    4.33

   2  -8   2   59.77    4.22

  -1  -8   5  165.43    5.85

   0  -9   8   19.22    7.43

   1 -10   6   91.70    6.71

   1 -10   7   41.78    6.55

   2 -10   6  131.81    7.43

   4  -8   7    4.57    5.51

  -1  -8   6  329.92    8.39

   0  -9   5   39.24    5.32

   3  -9   7    9.63    6.04

   4  -8   6   18.87    6.87

  -1  -7   4  366.10    6.35

   0  -9   6  202.87    8.23

   0  -9   7  149.44    7.70

   1  -9   8  208.55    9.46

   3  -9   5  635.74   11.19

   3  -9   6   93.44    7.11

   3  -8   3   23.02    4.51

   3  -7   2   90.20    4.39

   1  -8   3  940.26   10.05

   1  -7   2 2204.35   12.47

   2  -9   4  166.78    6.50

   3  -8   8   25.26    6.11

   0  -8   4  666.53    8.84

   1  -9   7   55.50    6.67

   2  -8   3  478.90    8.19

   2  -7   2  883.98    8.70

   4  -7   7   13.01    5.79

  -1  -7   5  194.54    6.25

   0  -7   3 2045.39   12.51

   2  -9   6   19.29    6.00

   3  -8   4  252.98    7.88

   3  -8   7   30.23    7.32

  -1  -7   7   38.24    6.55

   0  -8   5  400.43    8.50

   4  -7   5  153.83    7.28

   4  -7   6   15.39    6.03

  -1  -7   6   57.66    5.29

  -1  -6   4  449.45    6.73

   0  -8   6   86.67    6.86

   1  -8   8   49.88    7.08

   2  -7   9    3.36    5.82

   3  -8   6   96.57    7.20

   3  -7   3   66.24    5.28

   3  -7   8   10.94    6.03

   3  -6   2   91.77    4.57

   1  -7   9    7.96    6.38

   2  -8   4   78.52    5.36

   2  -8   7    1.46    6.10

   4  -6   7   17.41    5.98

   0  -7   4  893.88    9.57

   0  -7   8   42.91    7.61

   0  -5  10   92.22    7.81

   1  -8   7  152.98    7.74

   1  -7   3 4163.81   18.50

   2  -8   5  196.25    7.63

   2  -8   6  527.72   11.13

   0  -6   9   25.56    7.50

   1  -8   6  121.21    6.67

   2  -7   3  198.92    5.69

   4  -6   6  233.97    8.39

  -1  -6   5  357.15    6.67

  -1  -6   7  249.89    8.17

   1  -7   8   28.86    6.75

   2  -6   9   18.04    6.19

   3  -7   6  782.01   12.56

   4  -6   5  220.25    7.85

  -1  -6   6  257.02    6.87

   0  -7   5   30.22    4.71

   0  -7   6  355.72    8.80

   1  -6   9   21.80    6.65

   4  -5   7   73.47    7.60

   2  -7   4    8.26    4.42

   2  -7   7   33.37    6.46

   3  -6   3   63.39    4.54

   3  -5   2   27.15    3.85

   0  -6   8    6.67    6.17

   1  -4  10    9.22    6.92

   2  -7   5  251.24    7.88

   4  -5   6  185.51    8.61

   0  -6   4  956.74    9.44

   0  -5   9   18.09    6.52

   1  -7   6   20.54    5.25

   1  -6   8    7.21    7.51

   3  -6   4   -0.31    5.21

  -1  -5   7   19.73    5.93

   0  -6   7  183.20    8.17

   1  -5   9  106.81    7.81

   2  -6   3  219.23    5.61

   3  -6   5   14.04    6.14

   4  -4   7   72.40    6.89

  -1  -5   5   19.11    3.74

  -1  -5   6  117.95    5.99

   0  -6   5  213.76    6.63

   2  -6   7   89.80    7.12

   0  -6   6   11.72    4.89

   1  -3  10   18.77    6.25

   2  -4   9   25.55    6.48

   3  -5   3  497.30    7.81

   3  -5   7  412.79   10.36

   3  -3   9   10.28    5.87

   2  -6   4   56.59    4.78

   2  -6   6   66.15    6.22

   4  -4   6   71.44    6.72

   1  -6   5    9.21    4.37

   1  -5   8   64.76    7.22

   1  -4   9   36.52    6.97

   2  -6   5  171.16    6.43

  -1  -4   7  123.11    6.82

   3  -5   4  464.23    8.27

   3  -5   5  309.77    8.58

   3  -2   9   11.64    6.86

   0  -5   4 2229.62   13.23

   1  -2  10    0.66    6.11

   2  -5   3  873.24    8.82

   2  -5   7   13.24    6.11

   2  -3   9    0.62    6.19

   3  -4   7  116.56    8.39

  -1  -4   6  332.55    7.41

   0  -5   5  257.25    6.33

   0  -5   6   31.73    4.99

   3  -3   8   24.83    6.66

   4  -3   6   24.74    6.17

   4  -1   8   11.88    5.96

   0  -1  10   14.44    7.31

   1  -4   8  186.42    8.56

   2  -5   4  571.55    8.67

   2  -5   6   53.00    5.85

   4  -2   7   -0.47    6.15

   1  -5   6  287.44    7.66

   1  -1  10   27.44    6.54

   2  -5   5  171.61    6.34

   3  -1   9   30.54    6.37

   0  -4   7    3.38    5.29

   2  -4   7    7.14    5.96

   2  -2   9   18.13    6.53

   3  -4   5   51.89    5.59

   3  -3   7   26.21    7.50

   3  -2   8   16.69    6.59

   4   0   8    6.43    5.95

  -1  -3   7  225.02    7.01

   1  -4   7   96.87    7.59

   1  -2   9    1.15    7.46

   4  -2   6   52.82    6.55

   4  -1   7   16.89    7.40

   0  -4   6   77.74    5.99

   1  -3   8   -0.07    6.40

   1   0  10    1.17    6.17

   3   0   9   56.80    6.82

  -1  -3   6   63.31    5.25

   0  -4   5  143.58    5.81

   2  -4   3  952.12    8.86

   2  -4   6    9.67    5.22

   2  -1   9   51.74    7.06

   4   1   8    8.62    5.99

   1  -4   6  117.58    6.06

   2  -4   4  202.52    5.83

   3  -1   8  145.51    8.28

   3   1   9   28.34    7.29

   0  -3   7   -1.82    5.16

   0   1  10   10.06    6.45

   1  -4   5  399.25    7.76

   1  -1   9    5.02    6.57

   1   1  10   27.31    6.61

   3  -3   3  178.19    5.12

   4   0   7   65.21    7.17

  -1  -2   7   50.23    5.98

   1  -3   7   67.10    6.48

   1  -2   8   21.87    7.59

   2   0   9    1.03    6.39

   3   2   9   17.94    6.21

   0  -3   6   64.47    5.16

   0   0   9   19.64    7.61

   0   2  10   26.38    6.65

   1   0   9    6.44    7.58

   1   2  10    2.83    6.32

   3  -1   7   51.91    6.94

   4   1   7   15.70    6.53

   2   1   9   54.82    7.21

   4   0   6    1.92    6.03

   0  -3   5  459.04    7.30

   0  -2   7   99.13    6.28

   1  -1   8    6.58    7.41

   1   3  10   16.32    6.42

   2  -3   4  393.48    7.40

   2  -3   5  219.45    6.56

   3  -2   5  130.95    6.29

   3   1   8  147.42    8.40

   3   3   9    5.03    6.05

  -1  -1   7   19.71    5.71

   0   3  10    6.27    6.37

   1  -3   5  498.38    7.96

   3  -2   4  136.99    6.11

   4   2   7    0.76    6.35

   0   1   9  111.18    7.80

   1   1   9    2.70    6.54

   2  -2   6  110.87    6.30

   2   2   9   10.21    6.56

   3   0   7   -3.03    6.30

   4   1   6   14.45    7.16

   1   4  10   17.03    6.47

   3   2   8   10.38    6.74

   1  -2   6   33.82    5.83

   4   3   7  159.62    8.35

  -1  -1   6   58.88    5.10

   0  -1   7   50.37    5.73

   1  -1   7   70.20    6.38

   1   2   9    2.92    6.57

   1   5  10   12.80    6.36

   2  -2   5   29.14    4.70

   2   3   9    6.18    6.60

   3  -1   5   40.30    5.36

   3   3   8   32.78    7.07

   4   2   6   65.56    6.95

   0  -2  -7  105.83    5.87

   1  -5  -9   10.63    6.14

   3  -3  -9   54.50    6.85

   4   1  -6  243.34    7.31

   1  -6  -9   70.54    7.75

   2  -4  -9  288.18    9.34

   2   2  -5   35.84    4.28

   3   2  -5  405.14    7.28

   4  -4  -9   11.88    6.09

   0  -1  -6    3.79    4.66

   0   0  -5   24.73    4.15

   2   0  -7   52.01    5.70

   2   1  -6   52.87    5.59

   3   0  -7   22.68    5.40

   4  -2  -8   59.78    6.76

   5  -2  -7    1.56    6.78

   0  -3  -7    2.11    5.51

   1  -1  -7   22.25    5.16

   2  -5  -9   86.69    8.17

   3   1  -6  206.97    6.73

   1   0  -6    3.98    4.33

   1   1  -5  770.19    8.66

   3  -2  -8   87.16    6.98

   4  -1  -7    1.60    5.79

   4   0  -6    3.61    5.68

   2  -6  -9    4.01    6.25

   4  -3  -8   12.85    6.33

   5  -5  -8   -2.31    5.81

   1  -2  -7   50.28    6.27

   2  -3  -8   22.75    6.37

   3  -6  -9   49.25    6.97

   3  -1  -7  325.73    8.50

   4  -7  -9   17.36    5.96

   5  -3  -7  178.80    8.01

   0  -4  -7    2.61    4.94

   0  -2  -6  274.64    6.47

   2  -7  -9   30.65    6.66

   2   1  -5  541.95    7.95

   3  -3  -8   50.35    6.64

   3   0  -6  428.81    8.44

   3   1  -5  177.02    5.73

   4  -4  -8   74.49    7.16

   5  -6  -8    5.11    5.87

   0  -1  -5   35.06    4.32

   2  -8  -9   10.62    6.26

   4   0  -5   95.10    5.98

   2 -10  -9   37.19    7.19

   2  -4  -8  156.90    7.93

   3  -8  -9    5.20    6.13

   4  -1  -6  236.06    7.53

   5  -7  -8   30.81    6.22

   5  -4  -7  109.62    7.45

   1  -6  -8   38.99    6.56

   1   0  -5  190.02    5.46

   2  -2  -7  133.93    6.61

   3  -9  -9   14.13    6.20

   0  -3  -6   70.83    5.46

   2  -5  -8   18.05    6.40

   4  -3  -7   24.20    6.24

   5  -5  -7   31.49    7.57

   5  -3  -6  146.37    7.44

   3  -5  -8   52.86    6.90

   3  -1  -6  198.56    6.79

   3   0  -5 1658.61   13.17

   1  -8  -8   52.48    7.74

   2  -6  -8  403.88   10.28

   2  -3  -7   19.62    5.54

   2   0  -5  112.14    5.07

   4  -7  -8   45.28    7.90

   4  -2  -6    8.73    5.35

   4  -1  -5  171.95    6.85

   5  -6  -7   95.13    8.30

   0  -2  -5  180.65    5.50

   4  -4  -7   21.21    6.33

   5  -4  -6    8.14    6.05

   0  -4  -6   89.98    5.85

   1  -9  -8   71.86    7.16

   1  -1  -5  772.67    9.09

   3  -7  -8  271.62   10.20

   4  -8  -8   26.46    6.64

   1  -5  -7   25.65    5.73

   2  -4  -7  489.67    9.89

   2  -2  -6  933.20   11.15

   4  -5  -7   15.45    6.46

   2  -8  -8   55.31    7.16

   3  -1  -5  200.59    6.59

   5  -5  -6  197.79    8.27

   2 -10  -8   26.61    7.86

   2  -9  -8   11.94    6.67

   3  -9  -8   11.87    6.70

   4  -2  -5  145.46    6.19

   4  -1  -4   61.60    4.63

   0  -5  -6   32.47    4.84

   0  -3  -5  471.71    7.39

   2  -5  -7   -1.75    5.59

   3 -10  -8   18.35    6.69

   5 -10  -7   19.21    6.33

   5  -6  -6   13.51    7.35

   3  -3  -6  282.55    7.75

   4  -7  -7   25.81    7.75

   1  -4  -6  363.41    8.29

   1  -2  -5  205.04    5.73

   0  -6  -6    8.57    4.83

   3  -2  -5  480.89    8.22

   4  -3  -5   37.98    6.00

   5  -7  -6  320.27    9.87

   2  -2  -5   34.15    4.47

   3  -7  -7  175.63    8.35

   3  -4  -6   74.18    5.98

   4  -9  -7   98.12    7.90

   4  -2  -4  205.86    6.56

   0  -4  -5  138.66    5.49

   1  -9  -7  215.46    8.58

   4 -10  -7   15.00    6.81

   1 -11  -7   86.97    8.46

   1 -10  -7   36.95    6.79

   1  -5  -6  122.21    6.08

   2  -8  -7  397.92   10.32

   2  -1  -4 2150.48   13.15

   3  -8  -7   13.05    6.61

   4 -12  -7   15.42    6.44

   4 -11  -7   33.53    6.89

   5 -10  -6  117.42    8.78

   5  -6  -5   36.05    7.42

   2  -9  -7   97.65    7.65

   3  -5  -6  423.14    9.30

   3  -3  -5  144.16    6.56

   4  -4  -5   41.16    5.66

   5 -11  -6   13.47    6.42

   2 -14  -7   23.99    6.66

   2 -10  -7   16.66    6.86

   2  -5  -6   11.73    5.11

   3 -13  -7   54.53    7.20

   3 -12  -7   28.73    8.04

   3 -10  -7   21.83    6.94

   4  -7  -6   41.80    7.81

   5  -7  -5  117.63    8.44

   1  -6  -6  249.48    7.47

   2 -13  -7    7.76    6.74

   2 -11  -7   45.70    7.34

   2  -3  -5   92.50    5.20

   4  -3  -4   58.81    5.71

   3  -6  -6   23.86    5.82

   3  -2  -4  661.85    8.45

   4  -8  -6  171.30    8.57

   4  -5  -5  275.87    8.73

   5  -8  -5   30.33    7.75

   1  -7  -6   64.83    6.03

   3  -4  -5  254.60    7.09

   4  -9  -6    8.65    7.88

   2  -2  -4  664.45    7.95

   4 -10  -6   15.71    6.94

   5  -9  -5  150.30    8.39

   0  -6  -5  217.68    6.53

   2  -7  -6   18.82    5.72

   4 -11  -6   47.52    7.53

   4  -6  -5  134.67    7.18

   4  -4  -4   11.83    5.48

   5 -10  -5   66.60    7.58

   5 -12  -5   41.89    7.16

   2  -8  -6  187.37    7.80

   3 -15  -6    7.88    6.50

   3  -5  -5  397.34    8.42

   3  -3  -4 1452.04   12.18

   0  -7  -5   29.76    5.28

   1 -13  -6   62.49    7.43

   1 -12  -6   32.13    7.93

   1 -11  -6  123.74    7.75

   2 -15  -6    0.31    6.62

   2  -5  -5    7.04    4.57

   3 -14  -6   16.19    6.97

   3 -13  -6   32.32    7.23

   2 -14  -6   15.64    7.00

   2 -13  -6   10.19    8.02

   2 -11  -6   46.93    8.13

   3 -12  -6   50.07    7.50

   4  -5  -4   50.28    5.46

   4  -9  -5   22.21    7.71

   5  -9  -4    2.23    6.51

   3  -4  -4  184.41    6.01

   4 -14  -5   65.96    8.56

   5 -13  -4    2.57    7.60

   5 -11  -4   44.95    8.34

   5 -10  -4   76.84    7.51

   0  -9  -5   37.99    6.11

   3  -7  -5    3.23    5.26

   4 -12  -5   14.09    7.06

   4 -11  -5   28.68    7.24

   4  -6  -4    6.73    5.20

   5 -12  -4    8.82    6.81

   1  -7  -5  195.48    6.59

   3  -8  -5  191.24    8.27

   2  -7  -5   67.64    5.62

   3  -5  -4   66.20    5.75

   3  -3  -3 2048.20   13.00

   4  -7  -4  217.03    8.33

   1  -8  -5  178.42    6.69

   2  -8  -5   88.47    6.86

   3 -15  -5   12.50    6.91

   3  -9  -5    3.75    5.94

   1 -15  -5    9.93    6.96

   2 -15  -5   92.80    8.96

   3 -14  -5    6.74    6.87

   3 -13  -5  284.30   10.05

   3 -11  -5   45.72    7.17

   4  -8  -4    0.69    5.80

   5 -14  -3    9.39    7.53

   0  -6  -4  959.65    9.26

   1 -14  -5  229.31    9.18

   1  -5  -4  971.11    9.51

   2 -14  -5    8.96    8.00

   2  -5  -4  305.63    6.93

   3  -6  -4   61.93    5.96

   5 -12  -3  118.99    8.97

   5 -11  -3  258.03   10.14

   1 -13  -5   22.80    6.76

   2 -12  -5   24.63    7.85

   2 -10  -5  106.56    7.04

   4 -14  -4   39.99    7.40

   4 -10  -4    5.40    7.50

   3  -4  -3 1089.11   10.02

   4 -13  -4   64.58    7.77

   4 -12  -4   53.29    7.50

   4 -11  -4   32.42    7.10

   4  -6  -3    1.69    4.77

   0  -7  -4  879.65    9.31

   1 -17  -4   12.25    7.85

   2 -17  -4    7.17    6.68

   4  -7  -3    7.02    5.77

   3  -8  -4   25.25    5.24

   1 -16  -4  128.47    9.22

   1  -7  -4  362.18    7.09

   2 -16  -4   12.02    6.94

   3  -9  -4   48.72    5.84

   3  -5  -3  212.29    5.81

   4 -15  -3   39.23    8.30

   4  -8  -3   13.28    5.41

   0  -9  -4  185.58    6.07

   3 -13  -4   85.90    7.76

   3 -12  -4  145.99    8.06

   3 -10  -4    6.90    5.68

   4 -14  -3   44.74    8.45

   0 -11  -4   16.39    6.04

   0 -10  -4  273.92    7.16

   1 -15  -4   14.70    6.79

   1  -8  -4    4.50    4.40

   2 -15  -4   13.89    6.98

   4 -13  -3   27.94    7.16

   1 -14  -4   33.75    6.90

   2 -18  -3   65.82    8.24

   3  -6  -3  379.10    7.29

   4 -12  -3   17.36    6.80

   4 -11  -3  108.95    7.64

   4  -6  -2   37.83    4.67

   1 -18  -3    6.82    6.60

   1  -9  -4  186.62    6.43

   2 -11  -4  367.13    9.14

   2 -10  -4   76.49    6.01

   3 -16  -3  444.86   12.12

   1 -11  -4  123.95    6.62

   2  -5  -3    0.72    3.39

   3  -7  -3  184.27    6.66

   4 -16  -2   12.25    6.68

   4  -7  -2   41.20    5.64

   3 -15  -3    2.01    6.82

   1  -3   6  360.93    9.12

   2  -5   6   58.23    7.27

   3  -8   4  240.04    9.91

   3  -6   6   32.13    7.84

   4  -1   8   12.00    8.89

   5  -6   6   39.13    8.11

   5  -4   7   12.23    7.28

   5   0   8   -2.33    6.14

   2  -7   4    3.54    5.50

   2  -6   5  165.41    7.86

   3  -7   5  211.97    9.51

   4  -4   7   80.16    9.08

   5  -7   5    7.44    8.87

   5   1   8   17.81    6.27

   1  -2   6   39.55    5.95

   2  -2   7   58.31    7.89

   5  -3   7   16.22    7.34

   6  -4   6    6.42    6.56

   2  -4   6    2.41    6.53

   3  -8   3   24.83    6.02

   4  -7   5  150.67    9.63

   4   1   8   21.39    7.55

   5  -5   6   11.32    7.72

   4  -3   7  162.42   10.07

   6   0   7    9.89    5.77

   2  -5   5  182.52    7.75

   3  -7   4  429.61   10.51

   4  -8   3  159.00    9.24

   5  -6   5    3.15    7.75

   5  -2   7  109.70    8.80

   6  -5   5   -4.89    6.94

   6  -3   6    7.36    6.68

   4  -6   5  234.25   11.22

   4  -2   7   -3.39    7.96

   6  -6   4   -2.69    8.27

   4  -7   4  483.75   12.03

   5  -1   7    3.48    7.26

   7  -4   4   12.84    6.96

   3  -1   7   46.15    8.18

   4  -4   6   81.74    8.80

   5   0   7   34.98    8.82

   6  -4   5   16.00    8.55

   6  -2   6   26.80    7.02

   7  -2   5    8.60    5.80

   2  -4   5  139.50    7.05

   5  -3   6   51.74    8.42

   3  -6   4    3.12    5.98

   3  -3   6  210.42    9.31

   3   0   7   -6.30    7.35

   4  -5   5  296.97   10.75

   5  -7   3   12.04    7.22

   5  -6   4   21.18    7.68

   5   1   7   -2.27    7.09

   6  -5   4   60.95    9.16

   6  -1   6    0.19    6.77

   7  -1   5   51.43    6.37

   4  -7   3  210.71    8.62

   4  -6   4   -0.88    7.97

   4  -3   6   27.96    8.05

   5   2   7  119.09    8.58

   2  -3   5  225.65    8.27

   2  -1   6    7.18    5.91

   4   1   7   24.76    8.07

   5   3   7   16.01    7.07

   6  -3   5   21.38    7.62

   6   0   6   12.20    6.79

   3  -4   5   50.69    6.79

   3   2   7  101.25    8.47

   5   4   7   17.54    6.89

   5   5   7   15.88    6.61

   7   0   5   -4.11    5.62

   2   0   6   26.56    6.92

   3  -5   4  383.54    9.39

   3   3   7   17.59    7.40

   4   3   7  197.23   10.55

   5  -5   4   70.50    8.16

   5  -1   6   58.85    8.40

   6  -4   4   46.34    7.94

   6  -2   5   37.37    8.76

   6   1   6   11.95    6.85

   7  -2   4    0.12    6.33

   3  -1   6   97.43    7.81

   2   1   6   -1.84    6.44

   3  -3   5  132.35    7.53

   4  -6   3  208.57    8.38

   4  -5   4  205.42    8.97

   4  -1   6   15.01    7.66

   5   0   6   13.19    7.69

   6   3   6    4.41    7.39

   7  -3   3   19.87    7.78

   4  -3   5  229.86    9.51

   6  -1   5    8.17    7.35

   6   4   6    2.85    6.20

   7  -1   4    6.25    6.46

   2   2   6  117.87    7.40

   3   0   6    1.16    6.62

   4   0   6    4.91    7.39

   5  -4   4  132.75    8.79

   5   1   6   49.56    8.13

   6   5   6    6.77    5.98

   6   6   6    0.87    5.53

   3  -4   4  305.89    8.34

   5  -5   3    7.53    6.67

   6   0   5    0.56    7.14

   7   0   4    2.97    6.35

   3  -2   5  104.97    6.91

   3   1   6   94.08    7.51

   4   1   6   16.04    7.33

   5   2   6   64.09    8.21

   7  -2   3    7.79    6.71

   4  -5   3   83.00    6.78

   5   3   6   40.68    7.68

   6  -2   4   23.82    7.73

   6   1   5   10.75    7.22

   7   1   4   -0.50    7.17

   3   2   6  101.84    7.48

   4   2   6   76.90    7.98

   5  -3   4  138.31    8.55

   3  -1   5   34.97    5.94

   4  -1   5  104.28    7.66

   4   3   6   38.30    8.57

   5  -5   2   29.26    7.12

   5  -4   3   36.97    7.80

   5   5   6   11.30    7.01

   5   6   6   33.65    7.12

   6   2   5   30.45    7.27

   7  -1   3   54.99    7.30

   7   2   4   -0.48    6.08

   3   4   6   47.65    7.58

   5   0   5   31.49    7.54

   6  -1   4   81.83    8.28

   4  -5   2   68.95    5.79

   4  -4   3   61.61    6.19

   5  -2   4   22.27    6.97

   6   3   5   21.24    7.07

   7  -2   2   27.28    6.97

   7   0   3   -2.39    7.64

   7   3   4    3.82    6.07

   3   0   5   31.48    5.74

   5   1   5   39.02    7.50

   6   4   5   39.27    7.23

   6   5   5    2.36    7.47

   7   4   4    6.76    5.91

   8   2   2   14.11    5.30

   4  -2   4   30.67    5.93

   5  -3   3   70.19    8.00

   6   6   5    5.60    6.35

   6   8   5   11.49    5.70

   7   6   4   50.37    6.05

   3   1   5   35.24    5.72

   5  -4   2   38.77    6.95

   5  -1   4   32.17    6.85

   6  -3   2  132.33    8.17

   6   1   4  103.32    8.40

   7  -1   2    9.50    6.67

   7   1   3   58.19    7.42

   8   1   1    8.66    6.22

   4  -4   2  107.33    6.44

   4  -3   3   30.34    5.51

   4   2   5   27.46    7.36

   7   2   3    2.47    6.44

   3   2   5  117.69    6.51

   5  -2   3   13.32    6.21

   5   0   4    8.87    6.39

   7   0   2   12.86    6.70

   8   2   1   13.57    5.47

   5   6   5    7.90    7.81

   5   8   5   20.57    7.57

   6  -2   2    9.89    6.52

   6   3   4   22.50    7.15

   7   3   3   16.76    6.67

   3   3   5  142.68    6.77

   4   0   4    8.33    6.22

   5   1   4   46.99    6.99

   7  -1   1   24.12    6.73

   7   1   2    5.66    7.75

   7   4   3   12.11    6.31

   8   3   1   32.21    5.63

   3   4   5   63.60    6.61

   4  -2   3   30.94    5.22

   4   4   5   23.24    6.46

   6   5   4   69.75    8.43

   6  10   4    6.20    5.42

   7   5   3    6.51    6.17

   8   4   1   11.61    5.95

   4   5   5  306.39    9.35

   4   6   5  243.47    9.49

   5   2   4   22.71    7.34

   6  -1   2   66.96    7.17

   6   6   4    1.18    6.51

   6   7   4   31.26    7.63

   6   8   4  144.63    8.52

   6   9   4   -3.47    5.67

   7   6   3   31.75    6.23

   7   7   3   -2.12    5.51

   7   8   3   10.10    5.40

   7   9   3   18.16    5.14

   8   2   0    6.56    5.32

   3   5   5  265.95    7.88

   4   1   4  186.65    7.32

   4   7   5  162.97    8.02

   7   0   1   24.92    6.71

   7   2   2   27.50    6.90

   8   5   1    1.22    4.97

   5  -2   2   14.10    5.46

   5   3   4  144.54    8.09

   6  -2   1   44.14    6.42

   8   3   0    6.63    5.15

   4  -1   3  237.65    7.10

   5  -3   1   10.81    5.02

   5   0   3   42.35    6.21

   6   0   2   20.02    7.49

   7   3   2   14.55    6.59

   4   2   4   27.48    5.69

   5   4   4  134.54    8.02

   7   1   1   30.08    6.73

   7   4   2   23.62    6.59

   8   4   0   18.69    5.36

   5   5   4   85.77    7.43

   7   0   0  117.90    8.33

   7   5   2   53.28    7.73

   8   5   0    2.28    5.83

   4   0   3   66.00    5.27

   5  -1   2   10.49    5.47

   5   6   4   29.37    6.72

   5   9   4   16.36    7.45

   6  -1   1   85.93    6.85

   6   1   2   59.72    7.02

   7   2   1   41.67    6.89

   7  10   2    2.71    4.95

   8   6   0   34.73    5.95

   6   5   3   91.65    7.63

   6  11   3   33.32    5.75

   7   7   2   24.02    6.07

   7   8   2    2.23    5.59

   7   9   2    9.11    5.40

   4   4   4  184.46    7.44

   5  -2   1  108.83    5.96

   5   2   3   12.56    5.85

   6   6   3  197.31    8.78

   6   7   3   25.63    6.74

   6   9   3  180.65    8.77

   7   1   0  132.22    8.42

   7   3   1   33.45    6.82

   8   4  -1   13.26    5.22

   3   4   4  338.44    7.83

   4   5   4  232.23    7.82

   5   0   2  254.93    7.78

   6   0   1   64.42    6.61

   6   2   2   18.09    6.44

   6   8   3   48.74    6.80

   8   5  -1   15.37    5.88

   4   6   4    2.70    5.56

   5   3   3   84.23    6.61

   6  -1   0   54.55    6.86

   7   4   1   56.12    7.05

   4   7   4  515.95   10.23

   4   8   4  703.92   11.53

   6   3   2  156.61    8.01

   7   2   0   45.20    6.80

   7   5   1   24.44    7.38

   8   6  -1    0.37    4.78

   3   6   4   11.53    5.27

   5  -1   1   86.38    5.74

   5   1   2   10.46    5.98

   5   4   3   37.15    6.09

   6   1   1   90.04    6.93

   6   4   2  221.38    9.41

   6  13   2    5.27    4.92

   7   6   1  188.31    9.02

   7  11   1   31.64    5.24

   8   5  -2   26.95    5.79

   5   5   3   12.77    6.06

   6  12   2   26.75    6.38

   7   3   0   67.93    7.00

   7   7   1   45.05    6.46

   7   8   1   38.99    7.08

   7   9   1   24.62    5.79

   7  10   1   20.47    5.48

   5   6   3  224.08    8.42

   5  11   3   31.03    6.25

   6   0   0    4.25    6.30

   8   6  -2    7.02    4.72

   5   2   2   18.51    5.24

   5   7   3   11.54    6.20

   6   2   1   49.78    6.48

   6  11   2   20.73    5.98

   7   2  -1   44.64    7.38

   8   7  -2   -0.46    4.51

   5   0   1  117.50    6.01

   6   8   2  153.69    8.05

   6  10   2   10.18    6.12

   5   3   2  129.42    7.23

   6   1   0   70.03    7.06

   6   3   1    8.53    6.03

   6  14   1    9.06    4.77

   7   5   0   76.05    7.12

   4   5   3   99.56    5.94

   5  -1   0   32.51    4.71

   7   3  -1    7.54    6.17

   7   6   0   84.38    7.12

   7  11   0    2.02    4.97

   5   4   2   52.37    6.61

   6   4   1  106.96    7.28

   6  13   1   17.79    5.36

   7   7   0  101.91    7.26

   7  10   0   99.33    6.53

   4   7   3  250.48    8.22

   6   2   0   23.69    6.74

   6   5   1  402.17   10.62

   7   4  -1  258.92    8.82

   4   8   3  197.97    7.31

   4   9   3  568.64   10.29

   5   5   2   32.08    5.66

   5  12   2    7.92    6.98

   6  12   1    3.49    5.66

   7   5  -1  199.21    9.01

   5   0   0    3.78    4.39

   5   2   1  135.05    6.25

   5   6   2    8.74    5.76

   6   1  -1    1.63    6.16

   6   6   1  110.74    7.49

   6  11   1   36.12    6.37

   7  12  -1   53.56    5.37

   4   3   2   60.75    4.77

   5   7   2   68.11    6.58

   6   3   0  182.27    7.80

   6   9   1  153.74    8.05

   6  10   1   71.45    7.07

   7   4  -2   95.83    7.77

   7   6  -1  118.54    7.54

   7   7  -1   28.88    7.30

   7  11  -1   16.42    5.26

   3   7   3   62.02    5.34

   5   8   2  184.44    7.95

   5   9   2   26.55    6.23

   6  14   0   37.85    5.42

   7   8  -1  101.55    7.13

   7   9  -1  173.76    7.76

   7  10  -1    5.52    5.50

   3   8   3   23.25    4.64

   5   3   1   10.31    4.90

   6   4   0  842.39   12.83

   7   5  -2   74.17    7.73

   5   1   0   36.13    4.90

   5  14   1   38.14    6.19

   6   5   0  183.41    8.73

   4   5   2   72.50    5.27

   5   4   1  102.98    6.15

   6  12   0   23.36    6.17

   6  15  -1    3.70    4.61

   7   6  -2   70.08    6.85

   7   7  -2  256.79    9.41

   7  11  -2  181.81    7.12

   5   0  -1  178.43    6.03

   5  13   1   42.29    6.50

   6   6   0   88.95    7.05

   6  11   0    8.90    6.19

   7   5  -3   11.89    6.95

   7   8  -2    6.17    6.00

   7   9  -2  110.69    7.06

   7  10  -2   25.84    5.82

   4   6   2   50.52    5.26

   4  11   2  393.74    9.92

   5   2   0   60.35    5.35

   5  12   1  138.13    8.58

   4   7   2   36.29    5.31

   4   8   2   15.52    5.38

   4  10   2  199.48    7.56

   5   6   1  204.56    7.55

   6   2  -2  778.18   11.59

   6   4  -1  189.40    7.90

   6  14  -1   27.28    5.65

   7  11  -3    7.15    5.91

   5   7   1   48.70    6.19

   5   8   1  106.58    7.10

   5   9   1   24.51    7.22

   5  10   1   45.88    6.76

   6  13  -1   89.67    7.68

   7   7  -3   36.87    6.38

   7   8  -3   34.63    6.31

   7   9  -3   85.02    7.52

   5   1  -1  650.05    9.51

   5   3   0    6.97    4.85

   6   5  -1   98.36    7.24

   6  15  -2   46.16    5.29

   7   6  -4   16.82    5.97

   5  14   0   27.10    7.33

   6   3  -2  278.33    8.49

   7   7  -4  127.34    7.15

   7  10  -4    5.84    6.02

   7  11  -4   62.17    5.60

   5   4   0  245.17    7.51

   5  16  -1   13.67    6.36

   6   7  -1  226.12    8.84

   6  11  -1   30.96    6.72

   6  14  -2   51.70    6.87

   7   8  -4   53.78    6.27

   7   9  -4  155.32    7.29

   5   2  -1   61.82    6.02

   5  13   0  191.81    8.47

   6   4  -2   22.08    6.23

   7   8  -5    9.31    5.27

   7   9  -5   14.81    5.13

   7  10  -5   54.15    5.41

   4   5   1    5.54    4.31

   5   5   0   62.77    5.89

   6   3  -3  358.36    9.87

   6  13  -2   57.57    6.64

   6  15  -3    2.55    4.84

   4  12   1  155.31    7.81

   5   6   0   55.10    6.16

   5  15  -1  245.73    8.62

   2   6  -6   56.25    5.39

   3   8  -4   27.86    4.96

   6   7  -6   72.78    6.56

   7   5  -7    4.25    4.58

   3   6  -7   83.75    6.69

   4   8  -5  111.49    7.00

   5   0 -10    2.68    5.12

   5   8  -5   36.20    6.07

   5   8  -4  160.82    7.61

   6   3  -9   -0.23    4.61

   3   4  -8   57.80    6.42

   4   3  -9   35.18    6.30

   4   8  -4    0.65    5.86

   4   8  -3   20.38    5.58

   5   3  -9   19.07    6.51

   5   5  -8    1.21    5.79

   6   7  -5    2.91    6.50

   2   4  -7  360.65    8.32

   2   6  -5  215.89    6.16

   5  -1 -10   21.57    5.25

   6   2  -9    7.47    5.38

   7   5  -6    2.58    4.84

   2   5  -6    9.04    4.57

   3   5  -7   48.74    6.81

   3   7  -5    8.39    4.74

   4   2  -9  120.18    7.90

   6   4  -8   24.91    5.55

   6   6  -6   22.66    6.82

   3   3  -8   47.31    7.01

   3   6  -6   25.87    5.28

   5   2  -9   20.13    5.63

   6   5  -7   24.14    5.94

   7   2  -8   13.64    4.35

   2   3  -7   14.71    4.85

   3   7  -4  195.29    6.15

   4   7  -5  167.32    7.19

   5   4  -8   20.29    6.09

   6   1  -9   14.63    4.88

   4   5  -7   30.83    6.12

   5   6  -6    3.06    5.86

   5   7  -4   99.99    6.22

   6   3  -8    4.66    5.30

   6   6  -5   18.41    5.93

   7   3  -7   11.82    4.95

   7   4  -6   17.44    5.25

   2   4  -6   37.78    4.61

   4   7  -3    3.95    5.00

   5   1  -9   15.88    5.62

   6   0  -9   19.58    4.87

   4   0  -9  179.76    8.25

   5   3  -8   15.28    6.00

   6   4  -7  163.11    7.57

   6   5  -6  282.20    8.70

   2   2  -7  118.40    5.82

   5   0  -9   20.31    5.60

   5   6  -5   36.01    5.91

   6  -1  -9    6.79    5.43

   7   0  -8    2.54    4.89

   7   2  -7    5.45    4.98

   4   4  -7    5.03    5.66

   7   3  -6   53.54    5.91

   2   3  -6  121.32    5.72

   4   5  -6    3.62    5.33

   5  -1  -9   17.53    6.39

   5   2  -8   10.48    5.99

   6  -2  -9    8.59    5.33

   6   3  -7   12.09    5.92

   3   5  -5  426.68    7.99

   6   1  -8   16.28    5.55

   6   4  -6   63.00    6.66

   7  -1  -8    3.07    4.33

   7   1  -7    9.68    5.08

   4   6  -3    5.64    4.83

   5  -2  -9   21.31    6.35

   6  -3  -9    0.02    4.45

   7   2  -6   43.39    6.65

   4   1  -8   32.46    6.24

   4   3  -7   34.78    6.10

   5   1  -8   23.59    6.20

   5   4  -6   15.01    6.86

   5   5  -5   39.18    5.96

   6  -4  -9   -1.26    4.94

   6   0  -8   -0.81    5.43

   7  -2  -8    7.11    4.39

   3   2  -7   89.31    6.17

   4   4  -6  198.71    7.48

   5  -3  -9   26.28    5.54

   7   0  -7    2.81    5.06

   3  -1  -8  261.61    8.63

   4   0  -8  381.15   10.19

   5   5  -4    2.71    5.02

   3   3  -6  325.20    7.66

   4   5  -4   50.11    5.14

   5  -4  -9   13.48    5.32

   5   0  -8   25.45    6.31

   5   2  -7    6.16    6.06

   6  -1  -8   24.15    5.88

   7   1  -6   27.96    5.98

   7   2  -5   38.85    6.16

   5  -5  -9    3.11    5.07

   5   3  -6  161.07    7.57

   5   4  -5   63.24    6.26

   4  -1  -8   28.77    6.33

   4   3  -6   39.98    5.79

   4   4  -5   37.20    5.35

   5  -1  -8   10.95    6.12

   6  -2  -8   29.24    5.83

   4   1  -7    4.07    6.66

   6   0  -7   17.91    6.21

   7  -2  -7    7.16    5.28

   7   0  -6   11.71    5.85

   7   1  -5   19.38    6.88

   8  -2  -5   -1.14    4.31

   3   0  -7   22.69    6.11

   5  -2  -8   14.42    7.09

   4  -2  -8   68.16    6.75

   5   2  -6  106.79    6.97

   5   3  -5  141.78    7.75

   6  -4  -8   21.41    6.55

   7  -3  -7   13.17    5.26

   4   2  -6    8.86    5.30

   4   4  -4   13.94    4.71

   5   0  -7    9.97    6.20

   6   2  -5  162.77    7.84

   7  -1  -6   33.40    6.25

   4  -3  -8   10.91    6.12

   4   3  -5   27.70    5.16

   5  -3  -8   16.41    6.23

   6  -5  -8   37.18    5.91

   7   0  -5   13.60    6.14

   5  -4  -8   31.43    7.27

   6  -2  -7   27.27    7.46

   7  -5  -7    5.39    5.00

   7  -2  -6   44.99    6.40

   5   1  -6  140.17    7.44

   5   3  -4   10.01    5.34

   6  -8  -8    2.66    4.55

   6  -7  -8   11.49    5.07

   7  -6  -7   11.68    5.62

   4  -1  -7    2.01    5.90

   4   1  -6  229.61    7.67

   5  -5  -8    4.43    5.94

   5   2  -5  105.30    6.75

   6   1  -5   39.82    6.74

   7  -3  -6   47.32    7.32

   7  -1  -5   17.31    6.28

   3  -2  -7   83.18    6.07

   4   3  -4   59.53    5.22

   5  -6  -8    2.50    5.87

   6  -3  -7   22.01    6.43

   3   0  -6  457.88    8.60

   5  -7  -8   22.06    6.01

   5  -2  -7   -0.38    6.42

   7  -4  -6   20.60    7.01

   3  -3  -7  125.15    7.27

   4  -2  -7  402.58    9.78

   4   0  -6   -3.63    5.38

   6  -4  -7  125.23    7.85

   6   0  -5  267.34    9.26

   6   1  -4  128.69    7.49

   7  -1  -4   86.23    7.20

   5   1  -5   24.44    5.90

   5   2  -4   13.69    5.47

   7  -5  -6    0.22    5.72

   4  -3  -7   37.05    6.45

   4   1  -5  193.02    7.46

   5  -1  -6  170.25    8.04

   7  -3  -5   62.68    7.14

   3  -4  -7    9.81    5.47

   6  -6  -7   54.75    6.94

   6   1  -3  405.55    9.66

   7  -6  -6    7.79    5.70

   7  -2  -4  123.80    7.94

   4  -4  -7    7.71    7.19

   4  -1  -6  245.21    8.14

   5   0  -5   40.68    6.99

   5   2  -3    9.62    5.03

   6  -8  -7   30.36    7.18

   6  -7  -7   31.51    6.50

   6   0  -4  601.75   11.75

   7  -8  -6   -0.33    6.02

   7  -7  -6    6.02    5.57

   7  -4  -5   32.52    6.94

   5  -2  -6  109.62    7.46

   5   1  -4  559.28   10.36

   6 -10  -7    6.37    5.24

   6  -9  -7   10.70    5.71

   7  -9  -6    8.06    5.01

   3  -2  -6  122.92    6.24

   4  -5  -7   28.94    7.50

   7  -5  -5    5.77    6.52

   7  -3  -4   36.60    7.07

   7  -2  -3  175.39    8.49

   4  -2  -6    8.95    5.71

   4   0  -5   93.48    5.99

   6   0  -3  124.56    7.48

   4  -6  -7   73.35    7.31

   4   1  -4   59.82    5.27

   5  -7  -7    1.36    6.70

   5  -1  -5   24.35    6.08

   6  -5  -6  224.88    9.59

   6  -1  -4  121.78    7.87

   7  -6  -5   26.83    6.65

   7  -4  -4   21.06    6.92

   3  -3  -6  302.65    8.51

   5 -10  -7   31.79    7.53

   5  -9  -7   74.41    7.21

   5  -8  -7    4.95    6.64

   5   0  -4   12.55    5.78

   5   1  -3  301.10    8.12

   7  -7  -5    2.01    6.26

   7  -3  -3   35.82    7.15

   4  -7  -7   28.56    6.88

   4  -3  -6   31.70    6.23

   5  -4  -6   10.95    6.82

   7  -8  -5    1.54    6.02

   7  -5  -4   16.18    8.11

   5  -2  -5  110.64    7.43

   5   1  -2    1.85    5.77

   6  -7  -6   76.12    7.91

   6  -2  -4   73.42    7.66

   6  -1  -3  392.93   10.26

   7 -10  -5   37.27    5.93

   7  -9  -5   18.96    6.02

   7  -4  -3  122.24    9.23

   3  -4  -6   85.90    6.98

   6 -12  -6    6.34    5.50

   6 -11  -6   21.88    6.20

   6  -9  -6   63.75    7.52

   6  -8  -6    8.56    6.89

   7  -6  -4   17.20    7.13

   4  -4  -6  217.77    8.48

   5   0  -3  197.77    8.21

   4  -2  -5  137.17    6.88

   5  -6  -6   17.26    7.28

   7  -7  -4   84.96    8.05

   7  -5  -3    9.59    7.12

   4  -5  -6    6.25    6.41

   6  -6  -5   28.28    7.83

   7  -8  -4   32.01    7.21

   5 -13  -6    8.13    7.12

   6  -4  -4  130.04    8.87

   7 -10  -4    8.45    6.23

   7  -6  -3  121.12    8.71

   7  -5  -2   51.82    8.79

   4  -6  -6  117.15    8.05

   4  -3  -5   42.45    6.08

   4  -1  -4   60.04    5.51

   5 -12  -6   28.73    8.12

   5  -4  -5   68.07    7.55

   5  -2  -4   13.45    6.24

   5   0  -2  136.86    6.71

   6  -2  -2  702.68   13.33

   7  -7  -3   19.18    7.32

   5 -11  -6   10.19    7.20

   5  -1  -3  322.47    8.96

   6  -3  -3  301.45   10.33

   7  -8  -3   19.73    8.57

   7  -6  -2   51.82    9.03

   5  -5  -5   37.14    7.32

   6 -10  -5    7.88    7.38

   6  -9  -5   25.55    7.78

   6  -5  -4   59.41    8.38

   7  -9  -3   56.67    8.76

   4  -8  -6  161.01    8.93

   6  -4  -3   38.00    8.90

   7 -12  -3   23.95    5.98

   7 -11  -3   10.26    6.32

   4  -9  -6   -5.30    7.24

   5  -6  -5   40.69    7.65

   5  -2  -3   10.92    7.15

   5  -1  -2   -1.28    6.44

   6  -3  -2  235.28    9.55

   7  -8  -2   -2.04    8.33

   5 -15  -5   -2.49    5.87

   4  -5  -5  270.80    9.13

   5  -7  -5  127.10    9.27

   6  -8  -4   73.53    8.99

   6  -5  -3   48.99    8.35

   7 -12  -2   81.33    7.07

   7 -11  -2   96.71    7.73

   7 -10  -2    6.46    6.94

   3  -5  -5  417.58    9.75

   4  -3  -4   58.09    6.06

   5  -8  -5   37.51    8.40

   6 -13  -4   54.65    7.62

   6  -9  -4  134.56    9.81

   6  -4  -2   23.60    7.58

   7  -9  -1  124.56    9.48

   4  -6  -5  162.43    8.41

   5 -13  -5    6.14    7.46

   5 -12  -5   57.36    8.43

   5 -11  -5   30.43    9.57

   5  -5  -4   11.35    7.05

   5  -3  -3  440.77   10.72

   6  -6  -3   45.37    8.58

   7 -11  -1    7.61    7.35

   5  -2  -2   69.95    6.73

   3  -6  -5    7.54    5.68

   4  -7  -5  158.54    8.85

   4  -4  -4    9.91    6.63

   5 -16  -4    7.06    7.37

   6 -15  -3    4.85    6.12

   6  -5  -2   40.27    8.20

   5  -4  -3  224.33    9.21

   3  -7  -5    7.90    6.08

   4 -13  -5   99.82   10.22

   5 -15  -4   75.80    9.24

   5  -2  -1   49.39    7.25

   6  -9  -3  148.72   10.38

   6  -6  -2   40.95    8.50

   6  -5  -1   80.80    9.77

   4 -10  -5   96.77    9.00

   4  -5  -4   52.39    6.64

   5  -8  -4  154.27    9.85

   5  -3  -2  491.12   10.95

   6 -12  -3   20.18    8.22

   6 -11  -3  246.58   11.32

   6 -10  -3  115.35    9.98

   5 -14  -4   18.06    8.18

   5  -9  -4   -0.44    8.18

   6 -15  -2   30.99    6.87

   6  -7  -2  188.03   10.50

   3  -9  -5    9.17    6.66

   5 -13  -4    5.99    8.26

   5 -12  -4   14.50    8.64

   3 -10  -5   18.50    7.24

   4  -6  -4    3.91    6.41

   5  -6  -3  173.45    9.33

   5  -3  -1  290.08    9.77

   6 -14  -2   31.69    7.63

   6 -13  -2   39.95    9.64

   4  -4  -3  271.35    8.41

   5 -16  -3   21.34    7.55

   6 -12  -2  184.34   10.53

   6 -11  -2   94.69    9.79

   6 -10  -2  138.32   10.51

   6  -7  -1  187.36   10.50

   5 -15  -3   73.37   10.05

   5  -7  -3   91.80    8.64

   6 -15  -1    3.03    6.76

   5  -8  -3  286.87   11.21

   5  -5  -2  270.66    9.96

   6 -14  -1   13.86    7.67

   4  -5  -3   81.75    6.82

   5 -17  -2   60.52    7.60

   5 -14  -3   13.78    8.50

   5  -4  -1  129.45    7.93

   6 -15   0   33.09    7.01

   6 -13  -1   75.43    9.11

   6 -12  -1   32.01    8.77

   6 -10  -1   37.36    9.14

   4 -17  -3   49.04    9.18

   4 -10  -4    9.11    8.07

   5 -13  -3   74.30    9.71

   5 -12  -3  136.82   10.66

   5 -10  -3   92.27    9.78

   5  -6  -2    7.87    7.37

   6 -14   0   29.01    7.58

   6  -9   0   21.41   10.14

   3  -7  -4  171.87    7.64

   5 -16  -2    0.47    7.71

   6 -14   1    6.55    6.77

   6 -13   0   18.31    8.04

   6 -12   0   24.09    9.67

   6 -10   0   14.51   10.07

   3  -8  -4   25.18    7.35

   5  -7  -2   97.52    8.85

   5  -5  -1    0.57    6.78

   6 -13   1    4.55    7.33

   6 -11   0   11.64    8.60

   5 -17  -1    5.62    7.03

   5 -15  -2  111.72    9.76

   5  -8  -2    3.04    7.96

   6 -12   1   -7.24    7.69

   1   9   5  139.17    6.73

   1  13   5   74.38    7.45

   1  20   3   10.01    5.27

   2   9   5  151.91    7.30

   2  12   5  137.92    8.70

   2  18   4    2.83    6.01

   3  17   4   24.11    5.99

   4   9   4  256.80    9.08

   4  13   4   67.79    7.92

   4  14   4   18.22    6.17

  -1  10   4    9.11    4.55

   1  11   5   68.69    6.57

   2  11   5  455.67   10.53

   4  10   4   30.82    6.43

   4  12   4   22.83    6.58

   1  17   4   57.27    7.14

   2  17   4    6.45    6.36

   3   6   4    7.23    4.59

   3  16   4   16.70    6.47

   3  19   3    4.83    4.93

   4  17   3    9.25    5.28

   0  15   4  733.42   13.16

   3  15   4   29.23    6.77

   1  16   4   34.45    6.98

   1  19   3    1.76    5.89

   2  16   4   21.24    6.76

   2  19   3   47.72    6.29

   3   7   4  479.52    8.96

   4  16   3   35.51    6.11

   0  14   4   19.57    6.31

   3   8   4  264.85    7.73

   0  13   4    3.28    5.82

   2  15   4   29.27    6.97

   3   9   4   18.17    5.64

   4  15   3   91.71    7.13

   5  15   2   11.22    5.32

   0  10   4  256.22    7.10

   0  11   4   25.25    5.22

   0  12   4  447.74    9.50

   0  17   3   59.59    7.09

   1  14   4   55.20    7.86

   1  20   2   51.08    6.11

   2   7   4    5.80    4.28

   2  18   3   -1.24    6.26

   2  20   2   24.06    5.55

   3  11   4  400.44    9.93

   3  17   3   -5.40    5.90

   4  18   2   14.82    5.18

   2   8   4   91.30    5.55

   3  19   2  134.76    7.47

   4  14   3    5.56    6.20

   1  13   4   94.03    7.11

   2   9   4  186.14    6.79

   2  10   4   29.34    6.17

   2  12   4  175.60    7.85

   3  16   3   56.96    6.99

   4   9   3  558.07   10.70

   4  13   3   60.81    7.02

   4  17   2    9.89    6.45

   1  11   4   61.59    5.95

   1  17   3   26.31    6.83

   2  17   3   90.37    7.60

   4  10   3  310.94    8.77

   4  11   3  360.24    9.49

   1  19   2   27.47    6.42

   2  19   2    3.85    6.01

   3  15   3   99.54    7.65

   5  16   1   22.33    5.28

   2  16   3   65.92    7.44

   4  16   2   24.82    6.23

   0  14   3    8.76    6.60

   1  20   1    6.06    5.63

   2  20   1   34.12    6.74

   4  18   1    2.81    5.25

   1  15   3  123.10    7.70

   2  18   2   35.93    6.84

   3   7   3   67.57    4.93

   3  13   3  139.66    7.77

   3  17   2   31.72    6.63

   4  15   2   84.55    7.20

   0  13   3  410.02    9.00

   2  14   3   55.24    7.64

   3   8   3   27.66    4.84

   3   9   3  340.47    8.53

   3  11   3   90.36    7.33

   3  12   3  139.66    7.46

   4  14   2   69.52    7.86

   5  14   1   43.32    6.16

   1  14   3   98.68    7.11

   4  17   1   56.14    6.37

   4  19   0    3.35    4.64

   5  13   1   47.71    7.34

   0  11   3    8.95    4.50

   0  16   2  103.41    7.16

   1  13   3   45.51    6.00

   1  19   1   80.51    7.07

   2  13   3   17.30    5.99

   2  17   2   16.13    6.69

   2  19   1   91.93    7.16

   3  16   2    6.33    6.38

   3  20   0   63.09    5.67

   1  12   3    1.61    5.13

   1  20   0    6.12    6.52

   2  12   3    1.53    5.37

   3  18   1   83.24    6.90

   4  12   2  292.46    8.92

   1  10   3  373.34    8.07

   1  11   3  199.14    6.75

   1  16   2  118.60    8.41

   2   9   3    4.33    4.31

   2  11   3   47.13    5.49

   2  20   0   41.51    6.09

   4   9   2  162.88    6.72

   4  10   2  204.92    7.44

   4  11   2  383.70    9.28

   4  16   1  123.82    7.49

   4  18   0   61.79    6.04

   5  15   0   62.18    6.27

   5  17  -1    5.15    5.45

   1  18   1   74.00    7.22

   2  18   1  118.48    7.85

   3  14   2   37.44    6.51

   3  19   0   45.38    6.16

   4  15   1   13.05    6.38

   0  14   2  402.66    8.93

   1  15   2   25.54    6.31

   2  15   2   21.78    6.31

   3  13   2  299.78    8.92

   3  20  -1   26.15    5.22

   4  17   0   26.64    6.87

   5  14   0   23.94    6.05

   0  13   2    8.93    5.66

   2  19   0  150.25    7.85

   3  12   2   96.77    7.32

   5  16  -1   17.10    6.07

   2  14   2   99.72    6.85

   3  16   1   78.90    7.31

   3  18   0  107.32    7.17

   5  13   0  185.37    7.80

   0  12   2   96.94    5.40

   2  13   2   28.41    5.77

   3   8   2  570.20    8.54

   3   9   2  348.57    7.98

   3  10   2   23.81    5.10

   4  13   1  732.37   12.18

   4  16   0   60.44    6.81

   4  18  -1   12.32    5.41

   1  13   2    3.31    5.09

   4  19  -2   16.62    4.79

   5  15  -1  269.94    8.86

   0  15   1    5.52    6.25

   1  12   2  524.94    9.55

   1  16   1   36.71    6.53

   1  18   0   58.12    7.03

   2  18   0   63.89    7.17

   3  17   0   81.11    8.03

   4  11   1   36.77    6.54

   1  19  -1  155.31    8.44

   2  11   2   70.66    5.38

   2  19  -1   57.46    7.68

   3  14   1  124.10    7.25

   4   9   1  208.07    7.28

   4  10   1   81.79    5.95

   4  15   0  192.72    8.34

   4  17  -1   20.70    5.90

   1  11   2   97.73    5.33

   2  15   1  187.60    8.14

   5  14  -1   42.61    6.28

   5  16  -2    5.50    5.21

   0  14   1  268.32    7.56

   1  15   1  380.61    9.44

   3  13   1  195.02    7.73

   3  18  -1   29.31    6.26

   3  19  -2  175.44    7.95

   4  18  -2   53.21    5.87

   5  17  -3    5.90    4.50

   2  14   1   11.46    6.41

   4  16  -1  118.24    7.39

   5  13  -1   20.39    6.06

   0  13   1  181.75    6.94

   1  14   1   83.27    6.34

   1  18  -1   50.28    7.74

   2  18  -1   73.71    7.22

   2  20  -3   13.73    5.16

   3  12   1   75.28    6.13

   4  13   0   79.52    6.73

   5  15  -2  130.69    6.96

   1  19  -2   13.99    6.07

   2  19  -2   61.03    6.78

   3  11   1   18.43    5.75

   3  15   0  161.64    7.84

   3  17  -1   48.11    6.74

   4  17  -2   80.40    6.52

   4  18  -3   97.86    6.74

   5  16  -3   21.19    5.22

   1  13   1  440.64    9.30

   1  16   0   11.03    6.17

   2  13   1   34.32    5.46

   3  19  -3   23.00    5.36

   4  12   0  193.83    7.67

   4  15  -1    2.54    6.18

   5  14  -2  151.57    8.08

   0  15   0    1.71    5.38

   3   9   1  111.77    5.78

   3  10   1  150.62    6.06

   3  18  -2   39.45    6.32

   2  12   1   53.77    5.35

   2  15   0   75.96    6.91

   3  14   0   71.36    6.51

   4  11   0  161.39    6.99

   5  15  -3   78.30    6.97

   1  12   1   32.91    4.82

   1  18  -2   80.45    7.94

   2  11   1  154.36    5.95

   2  18  -2   43.46    6.79

   2  19  -3   32.16    6.12

   4  10   0   -0.12    4.92

   4  16  -2   29.20    6.27

   4  17  -3   67.59    7.03

   4  18  -4  112.44    5.98

   5  13  -2   75.50    6.67

   5  16  -4   14.91    4.82

   0  14   0    8.37    5.72

   3  13   0   -0.82    5.36

   3  17  -2   86.11    7.09

   4   9   0  101.24    5.62

   2  14   0    0.81    5.36

   2  16  -1  132.80    8.64

   3  18  -3   31.68    6.07

   4   8   0  226.91    6.40

   5  14  -3   12.34    6.58

   1  14   0  314.91    8.37

   3  12   0   32.62    5.46

   4  15  -2  385.36    9.94

   5  15  -4  103.99    6.96

   0  13   0    0.48    5.08

   1  18  -3   17.24    7.22

   2  18  -3   71.94    6.99

   4  12  -1    0.67    6.39

   4  16  -3   92.85    6.94

   4  17  -4    9.56    5.30

   2  13   0   53.18    5.62

   3  11   0  162.40    6.45

   3  14  -1  288.55    9.27

   3  16  -2   44.27    6.85

   3  18  -4    3.84    5.41

   5  13  -3   99.60    7.62

   1  13   0  176.47    6.67

   2  15  -1   77.17    6.92

   3  17  -3  111.64    7.30

   4  11  -1  114.29    7.19

   4  17  -5   10.99    4.89

   5  15  -5    2.53    4.75

   1  15  -1    9.66    5.86

   2  12   0   40.39    5.09

   2  18  -4   10.02    6.91

   3  10   0  138.02    5.81

   3  18  -5    2.09    4.89

   4  15  -3   40.61    7.37

   5  14  -4   36.83    5.94

   1  18  -4   45.86    6.49

   3  13  -1   11.26    5.48

   4  10  -1   93.51    6.53

   4  13  -2   92.42    7.70

   4  16  -4  131.10    7.16

   5  12  -3  176.52    7.69

   0  14  -1  262.57    7.44

   1  12   0  642.13    9.42

   1  16  -2   36.28    6.61

   1  17  -3   98.17    7.46

   2  14  -1    3.78    5.52

   2  18  -5    7.40    6.25

   3  16  -3  558.97   11.95

   3  17  -4   74.95    6.71

   1  14  -1  134.90    7.48

   2  18  -6   10.31    5.30

   4   9  -1  175.60    6.30

   4  16  -5   15.69    5.40

   5  13  -4   15.59    5.87

   3  12  -1   43.26    5.58

   3  17  -5   32.21    6.66

   4   8  -1   21.82    5.01

   4  12  -2   65.46    6.38

   2  13  -1   97.73    6.16

   2  15  -2   44.08    6.63

   2  17  -4   11.44    6.27

   3  14  -2   38.62    6.19

   4  16  -6   17.65    4.93

   1  15  -2  260.43    8.53

   3  11  -1  106.71    6.49

   3  17  -6   17.68    5.08

   5  12  -4   21.79    6.06

   5  13  -5    3.60    5.50

   1  13  -1  605.28    9.90

   1  16  -3   65.99    7.12

   2  17  -5   43.42    7.25

   4  11  -2   15.37    5.54

   4  13  -3   21.35    6.25

   4  15  -5   29.13    6.03

   1  17  -5   14.72    6.18

   2  12  -1  261.04    7.26

   2  14  -2   56.61    6.43

   4  14  -4   56.32    6.83

   5  13  -6   11.62    5.20

   1  17  -6    2.79    5.49

   2  16  -4    1.52    7.42

   2  17  -6   -4.29    5.16

   3  10  -1   89.07    5.36

   3  16  -5   54.34    6.51

   4  10  -2    7.55    5.08

   4  15  -6   35.11    5.72

   5  12  -5   51.15    6.31

   5  13  -7    7.00    4.59

   1  12  -1  765.43   10.25

   1  14  -2  301.39    8.50

   2  15  -3  205.72    8.57

   3  14  -3  236.39    8.53

   3  15  -4  165.71    8.20

   3  16  -6   23.76    5.73

   4  12  -3   18.50    6.03

   4  15  -7   52.48    5.32

   2  11  -1  125.93    5.61

   3   9  -1   43.29    4.48

   4   9  -2   32.52    5.75

   4  14  -5   88.48    7.09

   5  12  -6   24.08    6.56

   2  13  -2  337.83    8.59

   2  16  -5  111.56    7.52

   5  11  -5   33.14    7.12

   0  13  -2    3.80    5.49

   1  16  -5   14.30    6.54

   3  13  -3   11.12    5.75

   3  15  -5   20.16    6.29

   4   8  -2   11.81    5.11

   4  14  -6   36.89    6.19

   5  12  -7    6.72    4.96

   1  13  -2   13.90    5.29

   1  16  -7    4.66    6.06

   1  16  -6   52.25    7.49

   2  14  -3  498.37   10.68

   2  16  -7   11.62    5.27

   2  16  -6   43.93    6.36

   3  11  -2    4.08    4.84

   4  14  -7   12.46    5.30

   1  15  -4    8.00    6.53

   2  12  -2  122.17    6.74

   3  15  -8   12.95    4.69

   3  15  -7    3.20    5.21

   3  15  -6   18.82    6.03

   4  13  -5  117.26    7.60

   5  11  -6   12.02    5.87

   5  11  -7  100.32    6.40

   2  15  -5   95.31    7.56

   3  10  -2   14.97    4.65

   3  12  -3  114.08    6.71

   4  13  -8   11.79    5.73

   4  13  -6   42.55    6.63

   1  12  -2   17.29    4.88

   1  15  -8   -0.11    5.73

   2  13  -3   95.00    6.65

   2  14  -4  418.99   10.37

   2  15  -8    5.87    4.85

   2  15  -6    1.47    6.12

   3  13  -4   99.98    7.17

   4   9  -3   16.29    5.87

   4  13  -7    5.72    5.68

   5  10  -6  125.81    7.23

   2  11  -2   35.01    4.85

   2  15  -7   19.89    5.95

   3  14  -8   47.61    5.65

   3  14  -6   16.52    6.35

   5  10  -8   12.42    5.79

   5  10  -7   30.59    6.78

   1  13  -3  244.50    8.08

   1  15  -7   48.42    6.47

   3   9  -2  129.41    5.60

   3  14  -7   17.23    5.97

   4  12  -6  122.43    8.53

   2  12  -3  218.48    8.02

   3  12  -4  140.07    7.38

   4   8  -3   17.84    4.88

   4  10  -4   11.64    5.78

   1  11  -2   15.37    4.53

   2  13  -4  232.25    8.49

   4  11  -5   30.34    6.49

   4  12  -8    2.34    5.37

   4  12  -7   28.27    6.35

   1  14  -5  225.33    9.07

   2  14  -8    8.26    5.57

   2  14  -7   31.89    7.45

   2  14  -6    6.91    6.42

   3  10  -3    0.09    5.54

   3  13  -6   37.01    6.85

   4   7  -3   10.23    5.17

   5   9  -8   10.27    5.47

   0  12  -3  188.28    6.73

   0  13  -4    0.85    5.64

   1  13  -4  129.40    8.25

   1  14  -8    4.91    5.62

   3  13  -8   12.76    5.84

   4  11  -9   33.00    5.30

   1  14  -7   13.67    6.27

   2  11  -3  422.65    8.80

   3  11  -4  208.38    7.84

   4  10  -5  100.08    7.15

   4  11  -8   14.38    6.87

   4  11  -7   36.97    7.68

   2  13  -9    0.21    5.01

   1  13  -9    2.46    5.19

   2  13  -8   36.82    7.41

   3   9  -3    6.15    4.72

   4   8  -4   -4.20    5.13

   2  13  -7   16.85    6.61

   3  12  -7   18.21    6.70

   4   9  -5   25.30    6.14

   4  10  -9   15.49    5.60

   0  -6  -6   10.51    4.56

   1  -7  -7   39.85    6.69

   3 -13  -8   -1.40    5.22

   3  -9  -8   19.61    6.21

   3  -4  -7    2.62    5.10

   4 -12  -8   -2.08    5.04

   4 -11  -8   21.47    5.62

   4 -10  -8   60.25    6.33

   4  -9  -8   45.70    6.29

   2  -5  -7    6.02    4.94

   3 -12  -8   13.68    5.82

   3 -10  -8   18.85    6.17

   3  -2  -6  113.93    5.36

   0  -7  -6  314.54    7.67

   1  -8  -7  229.31    8.05

   1  -4  -6  335.62    7.14

   4  -5  -7   23.75    5.59

   0  -8  -6   81.41    5.77

   1 -11  -7   91.87    7.96

   1 -10  -7   35.16    6.35

   1  -9  -7  201.10    7.96

   2 -16  -7   15.31    5.17

   2  -6  -7  434.59    9.21

   2  -3  -6  130.58    5.39

   3  -5  -7   48.39    5.85

   5  -8  -7    6.95    6.36

   0  -9  -6  215.76    7.23

   2 -15  -7   18.67    6.53

   3 -16  -7   25.07    5.67

   4  -6  -7   67.32    6.22

   5 -13  -7   -0.59    4.46

   5  -9  -7   82.52    7.11

   0 -11  -6   24.75    5.78

   3  -6  -7   65.43    6.07

   3  -3  -6  310.81    7.07

   4 -15  -7   46.93    5.62

   5 -12  -7    8.53    4.91

   5 -11  -7   90.56    6.15

   5 -10  -7   17.94    5.56

   2 -18  -6    2.39    4.43

   2 -14  -7   30.23    6.11

   2  -8  -7  411.52    9.48

   2  -4  -6   32.92    5.08

   3 -15  -7    3.16    5.15

   4  -7  -7   25.71    5.84

   1  -6  -6  269.64    7.00

   2 -13  -7   12.24    6.13

   2 -10  -7   15.84    6.93

   2  -9  -7   82.41    6.59

   4 -14  -7   15.11    5.11

   4  -4  -6  212.59    6.72

   3 -14  -7   22.47    5.82

   3  -8  -7    3.24    5.67

   3  -4  -6   95.14    5.36

   4 -13  -7    5.62    5.32

   4 -12  -7   22.19    5.72

   4 -10  -7    3.77    6.73

   1 -15  -6   17.26    6.02

   1  -7  -6   62.64    5.31

   2 -17  -6   -2.37    4.92

   2  -5  -6    9.88    4.32

   3 -13  -7   65.46    6.55

   3 -12  -7   18.30    6.14

   3 -11  -7  104.06    7.15

   3  -9  -7  727.25   11.99

   4 -11  -7   36.73    6.24

   1 -14  -6   20.48    6.18

   1  -8  -6  311.73    8.29

   4  -5  -6    8.54    4.86

   1  -9  -6   38.52    6.22

   2 -16  -6   30.52    5.85

   3 -17  -6   12.52    4.89

   3  -5  -6  411.31    8.20

   5 -14  -6    5.46    4.62

   0  -8  -5  380.21    7.39

   1 -12  -6   26.97    6.06

   1 -11  -6  127.26    7.00

   1 -10  -6   38.45    5.85

   2  -6  -6   56.69    4.99

   4  -6  -6  119.28    6.25

   5 -13  -6    7.22    5.82

   5  -9  -6   17.45    6.58

   0  -9  -5   31.14    4.75

   2 -15  -6   -4.59    5.73

   2  -7  -6   18.39    4.87

   3 -16  -6   20.28    5.52

   3  -6  -6   26.13    5.04

   5 -12  -6   26.09    5.53

   5 -11  -6   17.57    5.61

   0 -11  -5  309.88    7.76

   2 -18  -5    0.39    5.70

   2 -14  -6   10.47    6.96

   4 -15  -6   28.57    5.34

   4  -7  -6   34.97    5.56

   1 -16  -5   17.02    6.79

   3 -15  -6   17.31    5.77

   4 -14  -6   36.63    5.92

   4  -8  -6  181.23    7.31

   2 -12  -6   42.49    6.43

   2 -11  -6   52.68    6.33

   2 -10  -6  911.33   12.49

   2  -9  -6  420.23    9.02

   3 -18  -5    4.61    4.72

   3 -14  -6   18.85    5.93

   3  -8  -6   47.42    5.68

   4 -12  -6  116.33    7.82

   4  -9  -6    3.83    5.54

   2 -17  -5   35.75    5.96

   3 -13  -6   35.63    6.33

   3  -9  -6   46.39    5.84

   4 -17  -5    5.92    4.58

   5 -15  -5    6.80    5.46

   3 -10  -6  117.05    6.82

   4  -5  -5  286.10    7.33

   1 -14  -5  220.37    8.13

   2 -16  -5   96.15    7.71

   3 -17  -5   22.92    5.54

   4 -16  -5   11.10    5.91

   5 -14  -5   49.90    5.73

   4  -6  -5  144.92    6.58

   5 -13  -5    4.12    5.33

   1 -12  -5  219.32    7.64

   1 -11  -5  158.60    6.75

   1 -10  -5   68.43    5.56

   1  -9  -5   79.51    5.35

   2 -15  -5   88.63    7.77

   4 -15  -5   27.25    5.72

   5 -12  -5   56.67    6.15

   5 -11  -5   28.09    5.95

   2 -18  -4    2.82    6.21

   3  -6  -5    7.96    4.23

   4 -18  -4   73.61    5.28

   4  -7  -5  172.54    7.07

   0 -11  -4   15.33    5.22

   2  -7  -5   69.49    4.76

   3 -18  -4   11.80    6.01

   3 -15  -5   11.85    5.93

   4 -14  -5   74.49    6.57

   5 -16  -4   13.23    4.76

   3 -14  -5    8.28    5.92

   3  -7  -5    9.04    4.44

   4 -13  -5  101.68    6.98

   4  -9  -5   27.25    6.29

   4  -8  -5  100.17    6.19

   5 -15  -4   86.49    6.75

   2 -17  -4    1.45    5.74

   2 -11  -5  983.67   12.65

   2 -10  -5  113.63    6.10

   2  -9  -5   14.51    4.66

   3  -8  -5  196.27    6.66

   4 -11  -5   19.47    5.90

   1 -15  -4   10.10    5.88

   2 -19  -3   20.59    6.20

   3 -17  -4   76.06    6.47

   3 -11  -5   53.56    5.98

   3 -10  -5   21.44    5.25

   5 -14  -4   28.02    5.81

   3 -19  -3   15.54    5.00

   4 -16  -4  109.04    6.67

   5 -17  -3    6.08    4.47

   5 -13  -4   10.18    5.61

   1 -14  -4   30.77    5.92

   2 -16  -4    6.98    6.06

   3 -16  -4  129.12    7.98

   4 -18  -3   73.14    6.18

   5 -12  -4   13.05    5.81

   5  -9  -4    3.51    6.20

   1 -13  -4  112.97    6.51

   4 -15  -4   90.95    6.77

   5 -16  -3   16.99    5.09

   5 -10  -4   85.80    6.51

   1 -12  -4  494.43    9.23

   2 -18  -3   61.37    6.42

   3 -20  -2   20.26    4.58

   3 -18  -3   18.55    6.48

   4  -6  -4    6.86    4.21

   1 -11  -4  123.49    5.87

   1 -10  -4    8.02    4.32

   2 -14  -4  364.83    9.38

   4 -19  -2   14.07    4.46

   4 -17  -3   56.50    5.95

   4  -7  -4  214.52    6.98

   4 -12  -4   68.23    7.27

   4  -8  -4   -1.93    5.35

   2 -19  -2   57.52    6.90

   2 -17  -3  137.85    7.57

   2 -13  -4  202.15    7.69

   3 -17  -3   94.63    6.80

   3  -7  -4  173.22    6.10

   4 -11  -4   26.58    5.84

   4 -10  -4   11.80    5.41

   4  -9  -4  105.52    6.18

   5 -14  -3    8.38    5.65

   2 -12  -4  561.12   10.14

   2 -11  -4  371.08    8.35

   2 -10  -4   81.20    5.85

   2  -9  -4   61.51    4.80

   3 -19  -2  133.12    6.66

   3 -12  -4  146.99    7.06

   3  -8  -4   26.59    5.07

   4 -16  -3   72.28    6.52

   3 -20  -1   20.77    5.35

   3 -10  -4   11.50    4.84

   3  -9  -4   44.58    4.97

   4 -18  -2   40.68    5.52

   5 -16  -2    4.66    5.15

   3 -16  -3  447.57   10.36

   4 -15  -3   30.37    6.22

   5 -10  -3   82.44    7.07

   5  -9  -3    5.20    6.04

   1 -14  -3   98.31    6.38

   2 -18  -2   34.64    6.31

   4 -19  -1   18.55    4.60

   1 -13  -3  224.56    7.80

   2 -15  -3  172.91    7.88

   5 -17  -1   -0.77    4.66

   3 -19  -1   38.95    6.39

   4 -13  -3   18.67    6.11

   5 -14  -2  137.75    7.22

   1 -16  -2   39.69    7.10

   1 -12  -3  116.20    5.89

   2 -19  -1   43.01    6.09

   2 -17  -2   56.71    6.72

   2 -14  -3  432.38    9.74

   3 -20   0   45.23    5.61

   3 -17  -2   78.64    6.82

   3 -14  -3  202.69    8.00

   4 -16  -2   15.61    5.94

   4 -12  -3   12.64    5.74

   4  -7  -3   10.44    4.93

   5 -16  -1   21.41    6.21

   4 -19   0   -1.32    4.26

   4 -11  -3  107.57    6.64

   4  -8  -3   15.66    5.28

   2 -12  -3  177.01    7.45

   4 -15  -2  359.42   10.23

   4  -9  -3   13.07    4.94

   5 -17   0   69.69    5.43

   1 -15  -2  235.53    7.93

   2 -16  -2  393.67    9.87

   3 -16  -2   32.37    6.49

   3 -12  -3  102.61    6.35

   4 -17  -1   11.00    5.59

   5 -11  -2   87.10    6.71

   2 -18  -1   61.66    6.71

   2 -11  -3  378.92    8.02

   2 -10  -3   51.19    4.67

   3 -10  -3   -1.06    4.43

   3  -9  -3    7.39    4.88

   3  -8  -3  131.47    5.29

   5  -9  -2   86.52    6.19

   2 -15  -2   32.27    7.10

   3 -20   1   11.29    4.53

   3 -19   0   38.06    5.75

   5 -16   0   65.23    5.89

   5 -14  -1   30.09    6.12

   2 -19   0  113.64    7.04

   4 -13  -2   80.29    6.82

   5 -17   1    7.54    4.57

   3 -14  -2   20.10    5.94

   5 -13  -1   19.34    6.11

   1 -16  -1  302.15    9.40

   1 -13  -2    0.34    4.81

   2 -14  -2   63.06    6.25

   3 -18   0   82.15    7.53

   4 -17   0   19.57    5.75

   4 -12  -2   60.20    6.34

   5 -15   0   37.06    6.11

   1 -12  -2   17.42    5.26

   3 -19   1   65.42    5.96

   4 -18   1    3.12    5.03

   4 -15  -1    2.17    6.11

   4 -11  -2   12.26    5.52

   5 -16   1   25.49    5.32

   2 -18   0   44.92    6.61

   2 -16  -1  123.34    7.49

   4 -10  -2    9.24    5.18

   4  -9  -2   30.34    5.76

   4  -8  -2   10.92    5.06

   4  -7  -2   41.04    4.47

   5 -14   0   21.96    6.87

   1 -15  -1   10.19    6.49

   2 -19   1   69.71    6.49

   3 -12  -2  136.04    6.57

   4 -16   0   55.98    7.42

   5 -10  -1    4.91    5.59

   3 -17   0   65.77    6.83

   3 -15  -1   90.82    6.99

   3 -11  -2    2.86    4.64

   4 -18   2   17.85    5.66

   5 -16   2   43.44    5.96

   5 -15   1  189.59    7.56

   5 -13   0  175.28    8.63

   2 -17   0   54.62    6.94

   2 -15  -1   66.80    6.62

   2 -11  -2   37.67    4.79

   3 -19   2   98.60    6.17

   3 -18   1   63.95    6.44

   3 -10  -2   12.29    4.46

   4 -13  -1   29.66    6.25

   1 -18   1   62.15    6.90

   2 -10  -2  112.33    5.16

   3 -14  -1  252.11    9.08

   3  -9  -2  121.60    5.37

   4 -15   0  175.47    8.14

   2 -19   2    5.26    5.48

   2 -18   1   94.75    7.17

   3 -19   3    3.57    5.38

   4 -12  -1   -0.16    5.60

   5 -14   1   35.58    6.21

   1 -16   0   14.55    6.06

   2 -14  -1   -1.25    5.46

   4 -17   2   10.66    5.36

   4 -16   1  110.94    7.31

   4 -11  -1  108.10    7.37

   5 -15   2    8.90    5.44

   5 -11   0  139.73    7.35

   2 -16   0  165.68    8.04

   3 -18   2   11.45    5.63

   3 -17   1   35.27    6.50

   3 -13  -1   12.00    5.62

   5 -10   0   47.08    6.99

   2 -19   3   33.17    5.59

   2 -13  -1   88.88    6.20

   5 -15   3   40.47    5.41

   5 -14   2   45.15    7.03

   1 -18   2   39.37    7.57

   2 -18   2   37.99    7.30

   2 -17   1   60.82    7.01

   3 -12  -1   42.00    5.49

   4 -17   3   11.78    5.20

   4 -13   0   74.74    6.93

   4  -8  -1   12.23    5.16

   2 -19   4   26.64    5.79

   2 -15   0   79.24    6.82

   2 -12  -1  247.13    7.19

   3 -18   3   12.41    5.50

   3 -16   1   78.27    7.99

   4 -16   2   29.26    6.29

   3 -17   2   16.85    6.25

   3 -14   0   66.58    6.71

   3 -11  -1   92.28    5.74

   5 -14   3   21.95    5.52

   5 -13   2   61.62    6.59

   2 -11  -1  112.72    6.04

   3 -18   4   44.88    5.45

   1 -18   3   46.95    7.54

   2 -18   3    6.97    5.93

   2 -16   1   52.70    6.92

   2 -14   0    7.17    5.62

   3  -9  -1   36.38    5.06

   4 -15   2   82.42    7.14

   5 -14   4    4.33    4.88

   5 -10   1   39.53    6.20

   2 -17   2   19.85    6.44

   3 -17   3    0.56    5.85

   3 -13   0    1.39    5.52

   5 -13   3   12.23    5.84

   5 -12   2    3.22    6.06

   1 -13   0  157.53    7.17

   2 -18   4   12.94    6.47

   3 -16   2    5.66    6.32

   4 -13   1  639.55   12.00

   4 -10   0    1.91    5.18

   1 -18   4    3.00    6.76

   2 -13   0   43.67    5.76

   3 -17   4   21.04    6.61

   4  -9   0   91.26    6.49

   5 -13   4    6.97    5.32

   2 -18   5   13.89    5.12

   2 -17   3   83.96    8.08

   5 -12   3   16.08    6.17

   1 -17   3   19.11    6.68

   1 -16   2  108.82    7.61

   3 -17   5   14.80    5.21

   3 -16   3   45.71    6.79

   3 -11   0  148.37    6.42

   4 -15   4   61.23    6.43

   2 -14   1    7.15    6.72

   2 -12   0   33.25    5.14

   4 -15   5    3.77    5.11

   4 -11   1   44.63    7.12

   5 -12   4    3.39    5.70

   5 -11   3   33.70    7.37

   1 -14   1   78.98    6.33

   2 -17   4    0.94    6.10

   3 -13   1  160.77    7.56

   4 -14   3   -5.01    6.30

   1 -17   4   62.72    7.90

   2 -15   2   21.66    7.45

   2 -11   0   59.37    4.99

   3 -16   4   13.06    6.14

   4 -10   1   84.33    7.18

   5 -11   4   86.84    7.69

   1 -15   2   25.07    6.34

   2 -17   6    2.35    4.88

   2 -16   3   60.04    7.27

   3 -16   5   24.08    5.88

   3 -16   6   17.93    5.03

   4 -14   4   18.16    6.40

   4 -12   2  233.54    8.83

   0  12  -2   88.35    5.22

   2  13  -1   92.19    6.22

   3  11   0  166.94    6.68

   3  16  -7   43.23    5.81

   3  16  -4  172.31    8.49

   4  10   0    6.35    5.64

   4  15  -3   46.76    6.82

   4  16  -5   13.34    6.35

   5  14  -3   12.69    5.99

   6  13  -4   70.68    6.34

   1  12  -1  790.58   10.37

   2  15  -3  217.54    8.63

   3  13  -1   16.41    5.77

   3  16  -5   54.63    7.53

   4  16  -6   21.22    5.00

   5  15  -5   -1.29    4.91

   1  13  -2   10.71    5.84

   2  14  -2   55.31    6.48

   3  16  -6   18.23    5.60

   4  12  -1    7.03    5.71

   3  10   0  144.98    5.95

   4   9   0  108.22    5.66

   5  14  -4   35.98    6.99

   6  13  -5   58.55    5.32

   2  12  -1  255.98    7.28

   3  12  -1   55.07    5.89

   4  13  -2   83.43    6.97

   4  14  -3   67.61    7.11

   5  13  -3   97.76    7.09

   6  12  -4  120.26    7.21

   1  14  -4   23.64    5.95

   2  15  -5   97.83    7.34

   4  11  -1  113.60    6.63

   4  15  -5   27.47    6.09

   2  14  -3  497.25   10.53

   3  13  -2   36.27    6.10

   3  15  -7    4.82    5.17

   4  15  -6   42.22    5.78

   5  11  -2   92.88    6.81

   1  12  -2   21.87    4.69

   1  13  -3  240.55    7.51

   3  15  -6   17.58    5.90

   4  14  -4   56.19    7.69

   5  13  -4   11.29    6.93

   5  14  -6    5.42    4.90

   6  12  -5   91.45    6.01

   2  11  -1  130.51    5.64

   2  14  -4  408.91   10.54

   3  11  -1  106.10    6.00

   4  10  -1  100.17    6.65

   4  12  -2   67.47    6.47

   5  12  -3  171.14    7.90

   6  11  -4  123.37    6.77

   1  13  -4  103.44    7.11

   6  12  -6   10.51    4.60

   2  12  -2  127.04    6.25

   2  13  -3   98.01    6.58

   2  14  -6    7.64    6.96

   3  12  -2  175.31    7.18

   3  13  -3   11.24    6.76

   4  14  -7   10.63    5.10

   4  14  -6   41.66    6.79

   4  14  -5   85.35    6.91

   5  10  -2   82.35    6.35

   5  13  -5    2.72    5.63

   1  12  -3  121.51    6.51

   3  14  -7   22.22    5.73

   3  14  -5    1.59    6.28

   4  11  -2   10.14    5.56

   5  12  -4   15.71    6.99

   5  13  -7    1.66    4.60

   5  13  -6   10.71    5.23

   3  14  -6   19.60    6.15

   4  12  -3   14.98    5.95

   6  10  -4   61.56    6.20

   2  13  -4  230.64    8.13

   4  13  -8   10.86    4.64

   5   9  -2  101.55    6.29

   6  11  -7    2.78    4.34

   6  11  -6   29.91    5.22

   2  11  -2   31.88    4.77

   2  12  -3  209.57    7.81

   3  11  -2   -0.91    4.73

   3  13  -8    5.13    5.17

   3  13  -4  110.69    7.43

   4  13  -5  106.18    7.29

   5  12  -5   58.83    6.49

   2  13  -5  315.28    9.07

   3   9  -1   46.66    4.52

   3  12  -3  117.36    6.86

   4  13  -7    1.18    5.34

   4  13  -6   38.35    6.19

   5  10  -3   92.84    6.65

   5  12  -6   25.47    5.84

   6   9  -4  158.86    7.86

   6  10  -5    3.24    5.45

   1  11  -3  201.57    6.20

   3  13  -7   70.48    6.59

   3  13  -6   36.32    7.17

   4  11  -3  129.00    6.98

   4  12  -4   66.56    6.60

   6  10  -7   14.91    4.77

   6  10  -6   41.98    5.62

   2  10  -2  117.02    5.24

   2  12  -4  627.60   10.73

   3  10  -2   19.34    4.66

   3  12  -4  152.42    7.41

   4  12  -8    0.41    4.96

   5  11  -5   28.94    6.17

   6   9  -5   49.11    6.78

   2  11  -3  419.78    8.45

   3  12  -8    9.92    5.62

   4   9  -2   38.11    5.04

   4  12  -7   26.66    5.80

   4  12  -6  109.59    7.83

   5   9  -3   -4.11    5.27

   5  11  -8   16.37    4.83

   6   8  -4   86.47    6.59

   2  12  -7   61.79    6.68

   2  12  -6   39.56    7.24

   2  12  -5   28.34    5.93

   3  12  -5  394.29    9.91

   4  10  -3   28.86    6.25

   4  11  -9   33.96    4.85

   4  11  -4   42.25    6.04

   5  11  -7   96.23    6.45

   5  11  -6    9.79    5.79

   6   9  -6   86.91    6.95

   3  11  -9    2.77    4.93

   3  12  -7   22.15    6.05

   6   9  -7   15.43    5.04

   3   9  -2  138.56    5.59

   4  11  -8   10.20    6.17

   5   8  -3  319.08    8.68

   6   8  -5   19.33    5.73

   2  11  -4  378.37    8.57

   3  10  -3   -0.42    4.65

   3  11  -4  223.77    7.71

   4   8  -2    7.82    4.44

   4  11  -5   24.58    6.09

   5   9  -4   11.42    5.67

   5  10  -8   10.00    5.10

   3  11  -8   53.24    6.29

   4   9  -3   21.21    5.88

   4  10  -4   11.41    5.51

   5  10  -7   25.58    5.80

   6   8  -8    2.95    4.52

   6   8  -6   -0.43    5.44

   2  11  -5 1013.68   12.97

   3  11  -5   63.85    6.51

   5   9  -9    1.47    4.39

   2  11  -6   55.10    6.35

   3  10  -9   14.25    5.39

   4   7  -2   39.55    5.01

   6   7  -5    1.86    5.64

   1  10  -5   62.38    5.28

   2  10  -4   72.93    6.16

   3  10  -4   17.19    5.20

   4  10  -8   53.60    6.23

   4  10  -5   94.21    6.71

   5   8  -4  159.58    7.16

   3   9  -3   10.32    4.35

   4  10  -7   -0.75    5.79

   5   9  -6   11.22    6.00

   6   7  -8   14.81    4.93

   6   7  -7   39.01    6.55

   6   7  -6   78.30    6.48

   3  10  -8   21.42    6.02

   4   8  -3   20.29    4.83

   4   9  -9    7.59    5.20

   4   9  -4  119.03    6.48

   5   8  -9    7.13    4.72

   6   6  -5   27.78    5.91

   2  10  -7   22.29    6.05

   3  10  -5   18.42    5.68

   5   6  -3  183.26    6.55

   5   8  -5   34.15    6.10

   3   9  -9    5.35    5.56

   3  10  -6  129.02    7.12

   4   9  -5   27.54    5.74

   5   7  -4   98.24    6.35

   5   8  -8    6.06    5.39

   6   6  -8   30.44    5.31

   6   6  -6   22.42    5.86

   3   8  -3  142.84    6.04

   3   9  -4   59.69    5.43

   5   8  -7    6.20    5.83

   6   5  -9   24.28    4.68

   6   6  -7   58.42    6.10

   2   9  -4   63.61    5.10

   4   7 -10    6.03    4.58

   4   7  -3   10.35    4.43

   4   8  -9   84.34    6.36

   4   8  -4    5.44    4.97

   4   9  -6   -1.55    5.78

   5   6 -10    7.45    4.28

   5   7  -9    8.15    5.06

   3   9  -8    9.35    5.97

   3   9  -5    6.47    5.21

   5   7  -5  104.77    6.85

   6   5  -8   41.47    6.37

   2   9  -7   89.62    7.55

   2   9  -5   14.02    5.00

   3   7 -10   43.69    6.26

   3   8  -9    9.82    5.66

   3   9  -6   52.49    6.89

   5   7  -8   34.46    6.05

   6   4  -9   -1.09    5.11

   6   5  -7   18.55    5.72

   4   8  -8   20.78    6.10

   5   5 -10    5.51    4.39

   5   7  -7    5.38    5.92

   4   6 -10    4.57    4.89

   4   6  -3    4.32    4.17

   4   7  -9   29.89    5.94

   4   7  -4  214.21    6.98

   2   8  -8   61.19    7.47

   5   5  -4    8.24    5.76

   5   6  -5   31.78    5.88

   6   4  -8   26.93    5.62

   3   8  -5  185.52    6.81

   5   6  -8    2.24    5.73

   5   6  -6   10.37    6.82

   6   3  -9    2.18    4.65

   3   6 -10    3.94    5.25

   3   7  -9   84.07    6.85

   3   8  -7    5.20    5.76

   3   8  -6   43.05    5.87

   5   4 -10    4.82    4.60

   5   5  -9   -0.83    5.34

   2   8  -6  200.22    7.19

   3   4 -11   -2.97    5.01

   4   5 -10   11.89    5.24

   4   5  -3   72.69    5.22

   4   7  -7   25.41    6.15

   6   3  -8    1.71    5.30

   6   3  -6  199.73    7.91

   4   6  -4    7.78    4.70

   5   4  -4   80.40    6.37

   5   5  -8   -5.64    5.78

   5   5  -5   47.22    6.02

   6   3  -7   16.63    5.86

   2   7  -8   97.69    7.86

   5   4  -9   10.55    6.44

   5   5  -6  190.72    8.00

   3   6  -9   62.34    6.68

   3   7  -5    5.80    4.62

   4   6  -5  134.28    6.59

   6   1  -9   13.32    4.98

   6   2  -8   31.15    5.87

   3   3 -11    2.27    5.31

   3   7  -6   80.02    6.20

   4   4 -10   45.01    6.00

   4   5  -9    4.76    5.94

   5   4  -5   70.17    6.96

   6   2  -7   35.71    6.23

   2   7  -7  337.07    8.82

   2   7  -6   28.44    5.80

   2   7  -5   69.89    5.14

   4   2 -11    4.12    4.42

   4   5  -4   47.47    4.99

   5   2 -10   15.50    5.13

   5   3  -4   10.17    5.58

   5   4  -8   22.63    6.36

   6   0  -9   12.93    5.78

   6   1  -8   18.35    6.57

   3   6  -8   81.20    6.99

   5   3  -9   21.68    5.94

   5   4  -6   12.81    5.96

   6   1  -7   20.76    6.98

   2   6  -8  406.28   10.53

   3   5  -9   32.27    7.37

   4   3 -10   -6.12    5.39

   3   2 -11   13.16    4.90

   3   6  -7   81.90    6.64

   3   6  -5    2.77    4.56

   4   1 -11    9.20    4.71

   4   5  -5  255.41    7.63

   5   3  -8   16.58    6.39

   6  -1  -9   13.36    5.04

   6   0  -8   -2.88    5.46

   3   6  -6   19.28    5.35

   4   5  -6    6.02    5.35

   5   2  -9   23.79    6.26

   6   0  -7   23.50    6.14

   2   6  -7  399.59    9.25

   4   4  -4   10.02    4.45

   5   0 -10    3.04    5.93

   5   3  -7  181.50    8.47

   6  -2  -9    6.01    4.91

   6  -1  -8   21.33    6.74

   3   1 -11   -0.05    4.92

   3   3 -10   35.74    6.31

   3   5  -8   51.30    6.71

   4   0 -11    3.18    4.72

   4   2 -10   14.96    5.84

   5   2  -8    3.75    7.30

   6  -3  -9    1.79    5.45

   2   5  -8   27.16    6.24

   4   3  -9   36.74    6.79

   4   4  -7    0.63    6.81

   4   4  -5   40.60    5.40

   5   1  -9   21.07    6.21

   6  -1  -7   22.87    6.25

   3   5  -7   34.99    6.16

   4  -1 -11    8.49    4.80

   4   4  -6  183.28    7.53

   5  -1 -10   19.06    5.44

   5   2  -6  115.65    7.25

   6  -4  -9    1.36    4.63

   3   0 -11    4.61    5.98

   4   3  -4   59.21    4.98

   6  -3  -8   -1.01    6.41

   2   5  -7    2.01    5.39

   4   2  -9  105.64    7.76

   5  -2 -10   19.65    5.47

   5   0  -9   20.14    6.39

   5   1  -8   16.88    6.69

   2   2 -10   19.78    6.35

   2   5  -6    4.97    4.67

   4  -2 -11    1.49    4.79

   4   3  -7   29.34    7.19

   5   1  -7  117.31    7.83

   5   1  -5   19.68    5.58

   2   3  -9   65.68    8.00

   3   4  -7    6.96    5.78

   4   0 -10    7.00    6.24

   4   3  -6   35.82    5.97

   4   3  -5   29.59    5.34

   5  -1  -9   10.62    6.38

   5   1  -6  143.07    7.61

   3   1 -10    1.06    6.20

   3   4  -6   77.91    5.91

   4  -3 -11   30.34    5.20

   5   0  -8   32.65    7.05

   2   1 -10   77.79    8.15

   3   3  -8   50.85    6.95

   4  -1 -10   22.47    7.35

   5  -4 -10    6.58    5.23

   5   0  -7   17.68    7.60

   5   0  -5   38.59    6.67

   4  -4 -11    4.04    4.82

   4   2  -7  365.20   10.06

   5  -2  -9   24.67    6.72

   5  -1  -8   18.52    6.93

   3   0 -10   -2.11    6.29

   4   2  -6   10.87    5.74

   4   2  -5  126.37    6.44

   2  -2 -11   10.54    5.67

   2   4  -6   28.76    5.03

   3  -3 -11   -2.45    5.30

   3   3  -7  122.86    7.30

   4  -2 -10    9.46    6.29

   4   1  -8   20.24    6.94

   5  -3  -9   20.21    6.71

   5  -1  -7  120.57    8.97

   5  -1  -5   21.39    6.71

   2   0 -10  140.12    8.14

   3   2  -8   93.12    7.65

   5  -1  -6  174.09    8.13

   2  -3 -11    9.06    6.50

   3  -4 -11   -0.26    5.35

   3  -1 -10    2.03    6.49

   4  -3 -10   -7.45    6.00

   5  -4  -9   13.19    6.57

   2   1  -9    1.95    7.72

   2   3  -7   12.63    5.62

   4   1  -5  189.55    7.18

   5  -3  -8    9.64    7.09

   1   3  -7  229.41    7.69

   2  -1 -10   72.07    8.62

   2   2  -8   26.99    6.62

   3  -5 -11    2.27    5.29

   3   2  -7   80.80    6.79

   2  -4 -11    2.77    5.63

   2   3  -6  136.54    6.32

   3  -2 -10   25.26    7.15

   3   1  -8  274.60    9.83

   4  -2  -9  104.00    8.54

   5  -4  -8   27.29    7.30

   3  -6 -11   20.85    5.66

   3   2  -6  106.51    6.51

   4  -5 -10   17.32    6.52

   4  -1  -8   18.62    7.21

   4   0  -7  266.34    9.64

   5  -7  -9   15.52    6.25

   5  -3  -7  194.95    9.38

   2  -5 -11   10.07    5.66

   3  -3 -10   39.47    7.48

   4  -6 -10    3.06    6.14

   4  -3  -9   28.08    7.73

   4   0  -6   -1.08    5.97

   5  -9  -9   -2.06    5.27

   5  -5  -8   -4.38    6.89

   5  -3  -6  146.82    8.29

   1  12   1   29.35    4.43

   2  15   0   79.31    7.34

   3  12   1   80.64    6.21

   4  17  -2   74.19    6.47

   5  11   0  171.50    7.76

   2  12   1   49.35    5.26

   4   9   1  205.41    7.06

   4  13   0   89.04    7.68

   5  10   0   61.72    6.42

   6  14  -3  164.40    6.68

   3  11   1   20.28    4.96

   3  14   0   76.03    7.51

   4   6   1   14.32    4.13

   4  15  -1    7.28    6.19

   5   9   0   67.27    6.99

   5  13  -1   17.23    6.18

   5  15  -2  141.11    7.22

   5  16  -3   21.06    6.09

   2  16  -1  124.54    7.32

   3  17  -2   79.62    6.90

   5   8   0   21.89    6.17

   2  14   0   12.31    5.42

   3  10   1  153.49    6.09

   4  12   0  190.00    7.71

   4  16  -2   17.28    6.08

   4  17  -3   72.00    6.22

   5   6   0   54.99    5.85

   5   7   0  131.91    6.31

   6  13  -3   16.10    5.41

   3   9   1  111.13    5.33

   3  13   0    2.58    5.54

   5  14  -2  165.52    7.76

   6  14  -4   20.97    4.89

   3  15  -1  110.33    7.24

   4  11   0  153.91    6.96

   5  15  -3   88.15    6.46

   5  16  -4    9.25    4.87

   6  10  -2  159.85    7.57

   2  13   0   53.24    5.59

   2  15  -1   67.59    6.45

   3  17  -3  108.12    7.81

   4  17  -4   11.19    5.18

   6   9  -2  109.85    7.01

   6  12  -3   29.27    5.96

   3  12   0   30.85    5.51

   4  13  -1   38.43    6.26

   4  16  -3   79.33    6.68

   5  13  -2   69.01    6.80

   6  13  -4   76.52    5.98

   3  14  -1  277.14    8.73

   4  17  -5   12.29    5.38

   5  14  -3   13.12    6.89

   6  11  -3  314.60    8.81

   2  12   0   34.44    4.93

   3  11   0  164.32    6.47

   5   9  -1   64.79    6.20

   2  14  -1    5.03    5.43

   4   8   0  237.48    6.82

   5   8  -1   78.65    6.77

   6  13  -5   60.04    5.48

   3  16  -3  552.86   11.06

   4   7   0   27.23    4.42

   4  15  -3   40.43    6.47

   5   7  -1   43.88    6.11

   5  15  -5   -1.08    4.85

   2  11   0   71.93    5.00

   2  15  -2   43.41    7.21

   3  10   0  134.45    5.79

   3  17  -5   20.57    6.13

   5   6  -1    5.30    5.35

   5  11  -2  103.48    7.11

   5  13  -3  107.74    7.35

   6   9  -3  193.50    7.85

   6  11  -4  126.73    7.06

   4  13  -2   87.74    6.87

   4  16  -5   17.58    5.47

   6  12  -5   93.60    6.26

   2  13  -1   91.88    6.04

   3   9   0   57.30    4.55

   3  12  -1   50.03    6.49

   3  14  -2   34.16    6.27

   4  10  -1   94.88    6.72

   5  10  -2   76.85    6.65

   6  10  -4   69.97    7.33

   4  15  -4  104.53    7.18

   4  16  -6   22.04    5.00

   5  14  -5   73.24    6.32

   6  11  -5  251.96    8.67

   6  12  -6    7.82    4.74

   2  14  -2   55.34    6.98

   4  12  -2   71.31    6.58

   5   9  -2  100.42    6.68

   5  13  -4   17.60    6.14

   2  12  -1  264.90    7.25

   2  15  -3  220.09    8.95

   3  11  -1  109.46    6.02

   3  16  -5   55.49    7.12

   4   9  -1  169.89    6.56

   5  14  -6    6.18    4.98

   3  13  -2   27.57    5.91

   4   8  -1   19.18    5.33

   4  13  -3   28.48    6.38

   4  15  -5   25.84    6.00

   5   8  -2   11.10    5.49

   6   8  -4   91.84    7.69

   6  10  -5    9.11    5.61

   6  11  -6   32.25    5.41

   3  14  -3  230.25    9.18

   3  15  -4  187.02    8.19

   3  16  -6   26.16    5.41

   4  11  -2   10.39    5.50

   4  14  -4   45.10    6.68

   4  15  -6   31.55    5.68

   5   7  -2  115.65    6.29

   5  12  -4   19.48    6.28

   5  13  -5    8.11    5.84

   4   7  -1  154.40    5.80

   5   6  -2    5.08    5.51

   5  10  -3   96.93    7.04

   5  13  -6   13.17    6.39

   6   9  -5   46.78    6.28

   6  10  -6   53.88    5.90

   2  11  -1  126.85    5.62

   2  13  -2  326.56    8.34

   3  12  -2  171.66    7.19

   4  10  -2    8.63    5.87

   4  12  -3   20.32    6.99

   6  10  -7   13.34    5.62

   2  14  -3  508.98   10.31

   3  15  -5   12.08    6.13

   5   9  -3   -3.51    5.66

   5  12  -5   45.28    6.55

   6   8  -5   19.08    6.86

   3  13  -3   10.48    5.94

   6   9  -6   81.93    6.52

   3  11  -2    3.35    5.74

   3  14  -4  486.19   10.80

   3  15  -7    6.13    5.86

   3  15  -6   17.23    5.88

   4   9  -2   38.25    5.27

   4  14  -7   11.16    5.25

   4  14  -6   36.85    6.24

   5   8  -3  316.27    8.69

   5  12  -6   29.75    6.10

   6   7  -5    2.67    5.77

   6   9  -7   15.31    5.15

   2  12  -2  125.58    6.23

   4  11  -3  116.17    7.08

   5  11  -5   34.11    6.63

   5  12  -8   13.59    4.60

   5  12  -7    9.57    5.27

   6   8  -6    2.19    5.66

   2  13  -3   92.78    7.30

   4   8  -2    7.86    4.75

   4  12  -4   71.70    6.88

   4  13  -5  112.66    7.59

   5   7  -3   99.38    6.42

   6   8  -7   30.76    6.35

   3  12  -3  122.69    6.95

   3  14  -5    8.94    6.33

   5   6  -3  191.57    7.61

   5   9  -4   12.01    6.11

   6   7  -6   91.26    6.84

   3  10  -2   12.87    4.63

   3  13  -4  114.59    7.37

   4  10  -3   24.39    5.56

   4  13  -8    7.34    4.98

   4  13  -7    4.78    6.55

   4  13  -6   36.75    6.48

   5  11  -8   22.02    5.18

   5  11  -7   96.64    7.61

   6   7  -7   40.46    6.67

   3  14  -7   25.58    6.78

   3  14  -6   19.33    6.29

   5   5  -3  229.51    7.10

   6   7  -8   12.79    4.87

   2  14  -5   18.93    6.50

   4   6  -2   39.39    5.18

   5  10  -6  124.28    7.70

   2  13  -4  218.80    8.79

   3  11  -3  145.07    6.89

   4  12  -6  125.24    8.56

   2  14  -6   -0.33    6.08

   3  12  -4  145.89    7.55

   4  10  -4   18.26    6.78

   4  12  -8    4.67    5.36

   5  10  -8   12.81    5.45

   5  10  -7   37.11    6.39

   3  13  -8   11.39    6.38

   3  13  -6   36.72    6.74

   4   8  -3   23.63    5.22

   4  11  -5   28.36    6.61

   5   8  -5   42.09    6.67

   5   9  -6   15.33    6.50

   3  10  -3   -0.30    4.90

   3  13  -7   66.97    6.83

   5   9  -9   -0.31    4.78

   1   8   7  149.60    8.46

   2   5   8   15.90    7.54

   4   8   8   43.89    6.60

   1   6   7   16.19    7.40

   1   7   7   84.97    7.52

   3  -2   7   88.71    7.67

   3   3   8   44.18    7.72

   3   7   8    9.61    7.22

   4  -2   7    3.16    6.70

   4   7   8   15.10    6.58

   5  11   7    7.39    4.25

   6   2   7    5.33    5.65

   2   0   7   42.08    7.49

   3   4   8  309.28   10.80

   3   5   8   97.81    8.46

   4   6   8   -5.16    6.50

   6   8   7   11.44    3.97

   7   2   6    0.66    4.27

   4  -1   7   16.15    7.94

   6   3   7    4.36    4.99

   6   4   7    3.42    5.54

   6   6   7   74.02    5.90

   6   7   7   31.64    4.58

   7   3   6   -0.03    4.16

   2   1   7   95.08    7.20

   2   9   7  152.81    9.54

   4  11   7   34.05    6.14

   5  10   7    8.38    4.96

   6   5   7    3.62    4.70

   7   4   6    0.49    4.13

   3   0   7    4.82    6.64

   7   5   6    4.06    3.54

   2   3   7  178.16    8.91

   2   8   7    7.10    6.88

   3  10   7   90.94    7.86

   4   0   7   74.39    7.77

   4  10   7    6.35    6.29

   5   9   7   21.92    5.56

   2   4   7    8.06    6.33

   2   5   7   14.49    6.64

   2   6   7   93.47    7.77

   2   7   7   32.40    7.06

   3   1   7   47.36    7.22

   3   9   7   15.68    8.10

   4   1   7   18.06    8.15

   5   8   7   35.38    6.05

   6   0   6   10.46    6.55

   3   2   7   93.82    8.49

   5   7   7   18.87    6.12

   5  12   6    9.55    4.81

   6  10   6   27.78    4.45

   3   3   7   18.07    6.72

   3   8   7   30.21    7.30

   4  -2   6   57.29    6.97

   4   2   7    1.47    6.75

   5   5   7   22.65    6.56

   6   1   6    5.77    6.63

   3   4   7  107.57    8.04

   3   5   7  390.23   11.01

   3   6   7  157.72    8.78

   3   7   7   76.15    7.80

   4   3   7  175.71    8.94

   4   4   7   92.11    8.70

   4   7   7   22.47    7.06

   5  -1   6   55.24    6.95

   6   9   6   12.88    4.66

   4   5   7   87.26    7.92

   4   6   7   30.06    7.17

   5  11   6    6.95    5.29

   6   2   6   31.40    6.12

   6   8   6   43.15    5.38

   2   9   6   12.92    7.20

   4  -1   6   13.96    6.22

   5   0   6    9.63    6.39

   6   3   6    5.35    5.71

   6   7   6   20.84    5.27

   6  12   5   15.05    4.00

   7   2   5   14.08    4.75

   5  10   6   18.13    5.85

   6   4   6    3.33    5.71

   6   5   6    1.07    5.57

   6   6   6   -1.00    5.35

   7   3   5    8.98    5.43

   7   8   5   17.20    4.01

   3  10   6   19.81    6.73

   4   0   6    5.45    6.25

   5   1   6   59.99    7.06

   7   4   5    0.71    4.53

   7   6   5    3.59    4.28

   4  10   6    7.08    6.55

   5   2   6   54.56    7.99

   3   9   6   87.74    7.59

   4   1   6   13.20    6.36

   4   9   6    1.76    7.62

   5   3   6   50.55    7.91

   3   2   6  105.79    6.63

   3   8   6   87.92    7.47

   4   2   6   62.88    7.06

   5   4   6   31.31    6.74

   5   5   6   17.09    6.58

   5  12   5    9.71    5.47

   6  10   5    1.05    4.84

   6  13   4    8.81    4.00

   3   4   6   53.13    6.34

   3   5   6  170.73    8.48

   3   6   6   22.86    7.31

   3   7   6  698.23   12.62

   4   3   6   35.57    6.56

   4   8   6   25.14    6.94

   5  -1   5   34.95    6.47

   7  10   4    5.53    3.80

   4   4   6   86.08    7.31

   4   5   6  197.10    8.77

   4   6   6  239.05    9.23

   4   7   6   14.08    6.66

   6   9   5   35.90    5.66

   4  -1   5  103.39    6.63

   5   0   5   26.09    7.14

   6   8   5   12.91    5.64

   6  12   4   11.75    5.37

   7   9   4    3.72    4.18

   8   4   3    2.11    4.17

   4  11   5  110.05    7.55

   7   2   4    5.90    5.24

   7   8   4   -2.52    5.13

   7  12   3   55.59    4.05

   8   5   3   25.90    3.88

   8   6   3    5.34    3.56

   3  10   5    4.50    6.90

   4   0   5   26.43    6.46

   5  13   4   17.60    5.51

   7   3   4   14.33    5.30

   7   7   4    3.41    4.73

   4  10   5    3.32    6.43

   5   9   5    7.95    6.20

   6  11   4   28.20    5.24

   7   4   4    9.20    5.28

   7   5   4    7.25    5.13

   3   9   5  590.87   11.20

   4   1   5  100.81    6.59

   5   8   5   19.75    6.48

   6   0   4   69.10    7.40

   7  11   3   23.90    4.18

   3   8   5  138.42    7.85

   4   9   5    8.95    6.39

   5   3   5   69.08    6.94

   5   4   5   28.66    7.25

   5   7   5    8.24    6.27

   6  10   4   16.24    6.22

   6  13   3    9.16    5.25

   7  13   2   17.36    3.39

   3   7   5  201.07    7.98

   4   2   5   16.09    5.61

   4   8   5   95.88    7.31

   5   5   5   66.30    6.95

   6   1   4  112.82    7.80

   7  10   3   16.11    4.49

   4   3   5  258.89    8.32

   4   4   5   19.00    5.74

   4   6   5  244.71    9.16

   4   7   5  151.77    7.86

   8   3   2   30.03    5.03

   8   8   2   12.95    3.68

   4   5   5  301.84    8.95

   6   2   4   26.56    6.17

   6  12   3   10.64    5.80

   7  12   2   19.47    4.57

   8   4   2   36.53    5.16

   8   6   2   16.57    4.74

   8   7   2    5.60    3.78

   4  11   4   63.53    7.62

   5   0   4   13.81    5.64

   6   3   4   29.22    6.30

   7   8   3   20.18    5.93

   8   5   2    1.39    4.07

   5  10   4   44.66    6.68

   6   4   4   53.84    6.56

   6   6   4    0.96    5.85

   7   7   3    0.96    5.17

   8  10   1   -1.49    3.09

   5   1   4   37.96    5.94

   5   9   4   20.05    6.29

   6  11   3   37.79    5.79

   7   4   3   11.08    5.65

   7   5   3    1.42    5.38

   7  11   2   11.85    5.11

   4  10   4   24.35    6.28

   5   2   4   19.43    6.56

   7  13   1   40.36    3.98

   8   9   1    7.49    3.55

   4   9   4  263.91    9.20

   5   7   4   47.48    7.37

   5   8   4   13.50    6.13

   5  12   3   29.76    6.12

   6  13   2    9.69    4.86

   5   4   4  137.57    7.23

   7  10   2    0.34    4.69

   7  14   0    1.73    3.05

   8   8   1   63.05    4.57

   4   8   4  676.12   11.55

   6   1   3   15.91    5.76

   7   1   2    7.66    6.27

   7   9   2    3.10    5.72

   7  12   1    3.02    4.75

   8   7   1   27.09    4.40

   4   6   4   -3.68    5.11

   4   7   4  517.89   10.25

   5  11   3   30.56    6.33

   6   8   3   61.51    6.58

   6  12   2   21.64    5.50

   6  14   1    9.58    4.56

   8   5   1    5.64    4.44

   8   6   1   19.70    4.50

   6   3   3   12.96    5.90

   7   2   2   34.19    5.81

   7   8   2    4.45    5.22

   8  10   0    8.54    3.49

   5  10   3   85.87    6.93

   6   4   3   21.45    5.96

   6   5   3  111.50    7.08

   6   6   3  222.26    8.29

   7   7   2   21.92    5.65

   7  11   1   46.29    5.09

   7  13   0   41.48    4.70

   7  14  -1    1.05    3.60

   8   9   0    3.82    3.78

   8  11  -1    7.04    3.61

   4  10   3  298.45    8.48

   5   1   3  113.56    6.17

   6  13   1   15.07    5.09

   8   8   0    9.73    4.07

   5   2   3   12.41    5.01

   5   8   3   32.94    6.12

   5  12   2    6.51    5.70

   6  10   2   11.96    5.81

   8   7   0   31.03    5.25

   5   3   3   89.75    6.12

   5   7   3    5.17    5.48

   8   3   0    9.26    4.68

   8   4   0   19.98    5.48

   8   5   0   -0.19    5.22

   8  10  -1   19.00    3.68

   4   8   3  194.55    7.73

   5   4   3   35.12    5.50

   5   5   3   11.03    5.29

   5  11   2  110.98    7.78

   6   9   2    5.38    5.75

   7   1   1   32.90    6.52

   6   2   2   11.64    6.31

   6   8   2  150.03    7.47

   7   2   1   47.89    6.67

   7  14  -2    3.30    3.59

   8   9  -1    4.22    3.79

   8  11  -2   43.88    3.52

   5  13   1   49.12    6.04

   7  11   0    7.10    4.69

   5  10   2    6.15    5.72

   6   4   2  226.65    7.98

   6   5   2   16.81    5.68

   6   6   2   45.39    6.15

   6  13   0   35.06    6.11

   7   5   1   24.66    5.84

   8   8  -1    0.87    4.10

   8   7  -1   33.75    4.77

   8  10  -2   38.89    3.89

   5   9   2   24.87    5.76

   6  10   1   66.40    6.36

   6  14  -1   28.79    5.51

   8   3  -1   16.29    4.83

   8   4  -1   27.13    5.59

   8   5  -1   16.84    5.50

   8   6  -1   10.49    4.59

   5   8   2  187.68    7.48

   8   9  -2   36.89    4.20

   5   7   2   62.59    5.87

   6   9   1  159.40    7.43

   7  11  -1   19.17    5.53

   5   5   2   34.86    5.24

   5   6   2   13.13    5.08

   6   1   1  104.94    6.84

   6   8   1  127.65    7.07

   8   8  -2   33.90    4.46

   8  10  -3    9.86    3.39

   6  11   0    8.29    6.49

   7   2   0   42.86    5.80

   7  12  -2  166.50    6.46

   8   7  -2   -3.22    4.25

   5  10   1   44.80    6.74

   6   2   1   48.77    5.69

   6   3   1    2.69    6.02

   6   6   1  111.40    6.71

   7   4   0  116.31    6.81

   7   5   0   84.28    6.49

   8   3  -2   12.85    5.42

   8   6  -2    9.02    4.54

   4  11   1   37.58    6.12

   6   4   1  110.71    6.53

   6   5   1  421.25    9.37

   8   4  -2   24.91    4.92

   8  10  -4   22.58    3.27

   5   9   1   19.39    6.27

   5  12   0   56.94    6.78

   6  10   0   22.33    5.81

   7  11  -2  174.46    6.96

   8   8  -3   68.41    4.70

   7  13  -4   21.86    3.49

   5   8   1  104.53    6.33

   6   9   0   24.17    5.80

   7   1  -1  203.39    7.94

   7  12  -3   34.32    4.52

   8   7  -3   34.89    4.65

   5   7   1   50.41    6.11

   6  13  -2   52.77    5.53

   7   2  -1   44.53    6.50

   7   7  -1   35.01    5.86

   7  10  -2   28.23    5.30

   8   3  -3   10.29    5.29

   8   4  -3    7.50    5.26

   8   5  -3    8.54    4.54

   8   6  -3   -0.60    4.34

   6  11  -1   22.84    5.80

   7   3  -1   18.05    5.60

   7   4  -1  278.25    8.35

   7   5  -1  203.88    7.67

   7   6  -1  119.13    6.84

   8   8  -4   22.75    3.98

   8   9  -5    6.64    3.06

   6   1   0   67.64    5.61

   7  11  -3    9.58    4.56

   7  12  -4   24.01    4.11

   8   7  -4   31.47    4.32

   5  10   0   51.32    5.86

   6   2   0   29.24    5.24

   6   3   0  187.54    7.07

   6   4   0  853.44   12.33

   6   5   0  179.79    7.20

   6  10  -1   47.73    6.11

   8   6  -4   49.17    5.31

   8   8  -5   11.58    3.42

   5  12  -1   44.03    5.90

   6  13  -3   14.95    5.73

   7  10  -3  105.44    6.71

   7  12  -5   76.43    4.70

   8   3  -4   -3.47    4.91

   8   4  -4   21.17    5.17

   8   5  -4   15.63    4.44

   5   9   0   70.57    5.94

   6   9  -1   74.65    6.40

   7   7  -2  250.45    8.05

   7  11  -4   76.61    5.70

   6  11  -2  110.03    6.75

   7   1  -2    5.01    5.32

   7   6  -2   65.85    6.22

   8   6  -5    3.99    3.81

   8   7  -6    5.28    3.13

   5   8   0   25.80    5.28

   5  11  -1  149.04    7.03

   6   8  -1  135.90    7.07

   7   2  -2    0.59    5.26

   7   3  -2  212.13    7.66

   7   4  -2   86.49    6.51

   7   5  -2   70.36    6.32

   8   3  -5    9.38    4.72

   8   4  -5   60.65    5.23

   6  13  -4   77.09    5.43

   7  10  -4    6.81    4.75

   7  11  -5   53.17    4.58

   6   1  -1    4.93    5.56

   6  10  -2  161.64    7.34

   8   3  -6    5.81    3.49

   8   4  -6    9.12    3.55

   8   5  -6    5.96    3.46

   5  10  -1    8.44    5.32

   6   2  -1  443.96    9.38

   6   5  -1  103.33    6.39

   7   7  -3   36.64    5.81

   6   3  -1  390.60    8.77

   6   4  -1  179.24    7.08

   6  11  -3  305.17    8.53

   7   1  -3  266.02    8.47

   7   6  -3  178.27    7.42

   7   9  -4  168.45    6.85

   7  10  -5   65.72    5.12

   5   9  -1   64.99    6.59

   6  12  -4  125.33    6.46

   7   2  -3  267.66    8.58

   7   4  -3  150.02    7.85

   7   5  -3   10.40    5.58

   5  11  -2   94.33    7.25

   6   8  -2  159.49    7.35

   7   3  -3   46.04    5.96

   5  12  -3  153.42    7.74

   6  12  -5   87.15    5.78

   7   9  -6    5.62    4.28

   5  10  -2   70.60    6.87

   6   9  -3  186.48    7.73

   6  12  -6    8.68    5.03

   7   1  -4  116.09    7.22

   7   5  -4   33.66    6.67

   7   9  -7    3.43    3.60

   6   1  -2  384.29    8.48

   6   2  -2  758.22   11.48

   6   4  -2   23.49    6.22

   6   5  -2   45.35    5.77

   6  12  -7    6.78    3.66

   7   2  -4  157.42    7.09

   7   3  -4   51.12    6.04

   7   4  -4   19.19    5.71

   7   7  -5    4.83    5.22

   6   3  -2  285.51    8.05

   6   8  -3   14.54    5.77

   6  10  -4   61.61    6.32

   6  11  -5  250.83    7.76

   5  11  -3  278.22    8.39

   4  11  -2    5.77    5.04

   5  12  -4   16.19    5.65

   6  11  -6   29.97    5.16

   7   7  -8    6.76    3.52

   7   7  -6   14.82    5.10

   5   8  -2   10.27    5.21

   6   6  -3   61.45    7.01

   6   9  -4  164.14    7.57

   6  11  -7    6.00    4.28

   7   2  -5   64.60    6.06

   7   6  -6    3.05    5.09

   7   7  -7   13.19    4.45

   7   4  -9   18.36    3.76

   7   5  -6    1.46    5.08

   7   6  -8    6.91    3.81

   7   6  -7    3.05    4.55

   5  12  -5   43.90    6.78

   6   1  -3  467.78    9.83

   6   4  -3   38.14    5.89

   6   5  -3   60.77    6.12

   6   8  -4   77.56    6.66

   7   2  -9    8.31    3.12

   7   3  -9   15.42    3.25

   7   4  -6   17.48    5.53

   7   5  -8    4.82    3.91

   5  11  -4   62.64    6.47

   6   2  -3  290.50    8.15

   6   3  -3  348.45    8.81

   6   9  -5   45.56    6.28

   6  10  -8   11.65    4.04

   7   1  -7   13.39    5.51

   7   4  -7   12.00    4.82

   5   9  -3    0.15    5.42

   6  10  -7   12.88    4.83

   7   2  -8   14.28    4.23

   7   2  -7   21.99    5.03

   7   3  -8   18.58    4.35

   7   3  -7   17.21    4.98

   5  12  -8   15.31    4.08

   6   6  -4   14.21    5.79

   6   8  -5   25.87    6.10

   6   9  -9    6.50    3.50

   5   8  -3  298.34    8.45

   5  10  -4   90.35    6.82

   5  11  -5   34.82    6.19

   5  12  -7    6.79    4.80

   6   9  -8   -0.20    5.06

   6   9  -7   23.11    6.14

   6   4  -4  168.74    7.58

   5   7  -3   97.16    6.35

   5  11  -9   -1.03    3.55

   6   2  -4   93.23    6.59

   6   3  -4   82.71    6.63

   6   8  -6    3.81    5.79

   5   9  -4   14.31    5.82

   5  11  -6   17.23    5.91

   6   6 -10   10.44    3.34

   6   6  -5   28.29    6.14

   6   8  -8    4.19    4.76

   6   8  -7   36.16    5.89

   3  -4  -8   49.70    6.17

   4 -16  -7   20.35    3.74

   4 -13  -8   17.06    4.45

   5 -13  -8   -0.86    3.43

   6 -12  -8    8.75    2.86

   3 -15  -7    1.89    4.65

   3 -11  -8   40.81    5.87

   6 -11  -8    2.74    3.68

   1 -12  -6   29.35    5.51

   2 -12  -7   57.69    7.03

   3 -10  -8   12.48    5.63

   3  -5  -8   48.63    5.78

   4 -12  -8   -5.98    4.66

   5 -12  -8   26.99    4.83

   3  -9  -8   17.46    5.75

   3  -7  -8  286.63    8.31

   4 -17  -6   29.23    4.42

   4  -4  -8   89.21    6.07

   6 -10  -8    3.85    3.59

   6  -9  -8    3.18    4.38

   2 -11  -7   44.66    6.11

   5 -11  -8   24.62    4.64

   6  -8  -8    2.61    4.01

   6  -7  -8   18.29    4.31

   2 -14  -6    7.18    6.54

   3 -16  -6   25.58    5.08

   4  -9  -8   44.27    6.75

   4  -6  -8  214.73    7.67

   5 -10  -8   15.24    4.94

   5  -5  -8   -1.70    4.99

   2  -8  -7  393.70    9.02

   3 -13  -7   55.84    6.34

   4 -14  -7   14.80    4.95

   4  -8  -8   23.77    5.89

   4  -7  -8   45.82    6.10

   5  -9  -8   11.84    5.21

   5  -6  -8    2.53    5.14

   7 -10  -7   24.72    3.15

   7  -9  -7   -0.63    3.13

   2 -13  -6    4.81    5.84

   4 -16  -6   15.54    4.73

   5 -16  -6   41.32    4.11

   3 -11  -7  108.35    7.16

   5 -13  -7    8.39    4.70

   6 -15  -6   12.10    3.22

   6 -12  -7    7.05    3.95

   3 -10  -7   22.66    6.24

   3  -5  -7   50.86    5.77

   6 -11  -7    4.54    5.07

   3 -14  -6   11.96    6.03

   4 -17  -5    6.18    4.55

   4 -15  -6   28.79    5.60

   5 -17  -5    2.13    3.45

   5 -15  -6   53.84    5.62

   7 -12  -6   36.66    3.45

   2 -11  -6   44.65    6.32

   4 -11  -7   34.15    6.47

   4  -4  -7    9.51    6.31

   6 -16  -5    3.26    3.09

   6 -10  -7    4.29    4.79

   2 -14  -5    6.38    5.96

   3 -13  -6   32.77    7.55

   4 -10  -7   10.97    6.22

   4  -5  -7   14.71    6.61

   6  -8  -7   32.34    5.51

   7 -11  -6   37.38    4.47

   4  -9  -7  102.10    7.34

   4  -7  -7   26.21    7.17

   5 -14  -6    8.29    5.12

   5  -5  -7   36.11    6.01

   2 -13  -5  253.37    9.04

   3 -15  -5   18.39    7.15

   3 -12  -6   56.68    7.86

   4 -16  -5   12.29    5.47

   5 -16  -5   48.31    4.94

   5  -8  -7   10.23    6.12

   5  -7  -7    4.61    5.97

   5  -6  -7   95.38    6.93

   7 -10  -6    2.47    3.91

   4 -13  -6   47.10    6.69

   6 -15  -5    5.29    3.89

   7  -9  -6    4.75    4.26

   7  -8  -6   -2.21    5.05

   5 -13  -6    8.83    5.73

   6 -12  -6    2.30    4.82

   7 -13  -5   19.71    3.57

   3 -14  -5    5.86    7.37

   3 -10  -6  121.27    7.34

   4 -17  -4    4.11    5.12

   4 -12  -6  106.69    7.49

   5 -17  -4   -0.62    4.07

   3  -9  -6   60.79    6.37

   5 -15  -5   -1.26    5.03

   6 -16  -4   12.31    3.74

   6 -14  -5    1.54    5.12

   7 -12  -5   66.92    4.57

   4 -11  -6   47.56    6.70

   6 -10  -6   46.24    5.99

   7 -14  -4    3.39    3.70

   3 -13  -5  310.16    9.22

   5 -11  -6   13.47    6.14

   7 -11  -5   53.94    4.77

   5 -16  -4   11.17    5.03

   5 -14  -5   58.09    6.33

   5 -10  -6  124.47    7.45

   6  -8  -6   -1.72    5.61

   6  -7  -6   83.82    6.60

   6  -6  -6   26.99    5.94

   8  -9  -4    7.82    3.68

   2 -13  -4  186.20    7.42

   3 -12  -5  364.91    9.51

   4  -8  -6  179.56    7.70

   4  -7  -6   38.88    6.15

   4  -6  -6  124.14    6.79

   4  -5  -6    4.39    5.21

   5  -9  -6    9.85    6.10

   5  -5  -6  216.98    8.34

   5 -17  -3    3.02    4.38

   5  -8  -6   10.94    6.05

   5  -7  -6  331.92    9.14

   5  -6  -6    8.72    5.78

   7 -13  -4   30.42    4.14

   7  -9  -5   14.03    4.90

   3 -11  -5   46.10    6.32

   4 -15  -4   84.86    7.84

   7  -8  -5    9.81    5.02

   7  -7  -5    2.93    5.77

   3 -14  -4  446.43   10.07

   4 -12  -5   15.19    6.28

   5 -15  -4   79.72    6.33

   6 -14  -4   26.98    5.03

   7 -12  -4   21.89    4.44

   3 -10  -5   17.21    5.58

   8 -10  -3   15.25    3.77

   4 -11  -5   28.09    6.33

   5 -16  -3   25.10    5.29

   5 -11  -5   39.44    6.38

   7 -11  -4   68.80    6.03

   3 -13  -4   84.83    6.83

   4 -14  -4   44.95    6.63

   4 -10  -5  104.10    7.67

   5 -17  -2   59.99    5.72

   6 -15  -3   -0.68    4.44

   6  -9  -5   32.22    6.19

   8  -9  -3   11.85    3.57

   5 -10  -5   60.17    6.65

   6 -17  -1    9.21    3.20

   6 -16  -2   11.35    4.67

   6  -8  -5   22.08    5.99

   6  -7  -5    0.28    6.62

   6  -6  -5   25.17    6.60

   6  -5  -5  101.87    7.37

   7 -13  -3   42.67    4.58

   7 -10  -4    8.51    4.95

   8  -8  -3   33.38    4.62

   4 -13  -4   71.79    6.87

   4  -9  -5   27.16    5.70

   5 -13  -4   20.13    6.90

   7  -9  -4  148.84    7.32

   4 -15  -3   35.62    6.37

   4  -8  -5  111.62    6.45

   5  -8  -5   35.76    6.11

   5  -5  -5   44.44    6.42

   5  -4  -5   66.08    5.74

   7 -14  -2   -3.32    3.54

   7  -8  -4   55.26    6.62

   3 -14  -3  209.74    7.89

   3 -11  -4  197.67    7.39

   5  -6  -5   30.94    5.73

   8 -10  -2   22.39    4.08

   4 -16  -2   21.03    6.81

   4 -12  -4   61.68    6.70

   5 -17  -1    0.68    4.37

   5 -16  -2   12.51    5.21

   5 -12  -4   15.05    6.06

   4 -14  -3   47.58    7.50

   5 -14  -3    6.76    5.79

   6 -16  -1   24.19    4.21

   7 -13  -2   18.73    4.30

   7 -11  -3   10.86    4.96

   8  -9  -2   27.71    3.94

   3 -13  -3   15.03    5.70

   7 -14  -1    1.08    4.16

   8 -11  -1    7.09    3.13

   8  -8  -2   16.73    4.59

   6  -9  -4  144.02    7.41

   7 -10  -3   90.73    6.24

   4 -15  -2  334.59    9.79

   4 -10  -4   10.96    5.40

   5 -13  -3   90.60    6.94

   5 -10  -4   75.59    6.61

   6  -8  -4   78.11    6.71

   6  -7  -4   24.09    6.76

   8 -10  -1   10.30    3.47

   3 -12  -3  102.00    6.40

   5 -16  -1   17.30    5.23

   5  -9  -4    5.91    5.57

   6 -16   0    0.92    3.77

   6 -15  -1    0.97    5.21

   6  -6  -4    2.97    5.53

   6  -5  -4   52.31    5.98

   3 -14  -2   23.43    5.79

   5  -8  -4  169.72    7.31

   7 -14   0    1.97    3.42

   8  -9  -1    2.48    3.61

   4 -12  -3   15.03    5.77

   5 -12  -3  121.21    7.28

   5  -7  -4  104.28    6.43

   6 -13  -2   47.03    6.02

   5  -6  -4   54.35    5.61

   6 -16   1    3.97    3.52

   8 -10   0    3.29    3.27

   8  -8  -1    2.13    3.89

   5 -16   0   55.89    6.29

   6 -15   0   45.01    5.54

   7 -14   1    5.84    3.25

   7 -12  -1   53.17    5.22

   8  -7  -1   18.66    4.27

   3 -13  -2   24.44    5.57

   4 -15  -1    7.13    6.71

   4 -11  -3  109.42    6.74

   6  -9  -3  154.94    7.55

   7 -13   0   39.83    4.49

   8  -9   0    6.93    4.14

   5 -13  -2   54.33    6.55

   5 -10  -3   83.29    6.62

   6  -8  -3   12.09    5.82

   4 -10  -3   23.63    5.33

   6  -7  -3   -2.62    5.56

   7 -11  -1   18.87    5.14

   8  -8   0    7.03    3.82

   5 -16   1   19.26    4.90

   5 -14  -1   33.12    6.14

   5 -12  -2   39.82    7.08

   5  -9  -3   -2.30    5.28

   6 -15   1   10.70    4.35

   6 -11  -2  107.60    7.00

   6  -6  -3   45.01    6.03

   6  -5  -3   60.15    6.72

   7 -13   1   40.18    4.19

   7 -12   0   28.79    4.80

   7  -7  -2  242.88    7.96

   8  -9   1    1.57    3.78

   8  -7   0   18.67    4.74

   4 -12  -2   55.80    7.00

   5  -8  -3  282.23    8.67

   7 -10  -1    8.08    5.35

   7  -6  -2   55.86    6.14

   6 -15   2   13.00    3.92

   6 -10  -2  140.68    7.43

   7 -13   2   14.30    3.52

   8  -8   1   41.22    4.46

   5 -13  -1   14.45    6.80

   5 -11  -2   81.29    6.60

   5  -7  -3   91.04    6.11

   6 -15   3   14.35    3.33

   6 -12  -1   37.89    6.12

   7 -11   0    7.90    4.94

   3 -13  -1   12.84    5.27

   4 -11  -2    8.63    5.39

   6 -14   1   13.60    4.84

   6 -13   0   36.72    5.82

   6  -9  -2   87.54    6.79

   8  -7   1   16.14    3.91

   4 -13  -1   35.53    6.04

   5 -15   1  159.37    6.98

   5 -14   0   21.33    5.96

   6  -8  -2  157.41    7.45

   8  -6   1    9.20    4.54

   5 -12  -1   35.03    7.00

   7 -12   2   20.02    4.06

   7 -10   0   86.81    6.25

   8  -7   2    4.28    3.85

   4 -14   0  129.99    7.20

   5  -9  -2   85.29    6.93

   6 -14   2    9.98    4.49

   6  -7  -2  211.07    7.93

   7 -12   3   47.80    3.85

   7 -11   1   45.95    5.19

   7  -6  -1  114.84    6.78

   4 -12  -1    4.08    5.48

   6 -14   3   38.70    4.36

   6 -14   4   11.22    3.24

   6 -13   1    6.95    5.34

   6 -10  -1   39.30    6.22

   6  -6  -2   49.96    6.00

   6  -5  -2   46.98    6.52

   7  -9   0   55.54    6.03

   7  -5  -1  173.95    7.38

   8  -6   2    7.60    3.55

   5 -14   1   37.93    6.03

   5 -13   0  158.89    7.60

   5 -11  -1  147.23    7.39

   5  -8  -2    8.48    5.09

   7 -11   2   12.93    4.39

   7 -10   1   26.80    5.24

   5 -15   3   43.28    5.02

   6 -11   0   14.27    5.94

   6  -9  -1   62.28    6.52

   4 -13   0   70.58    6.48

   4 -11  -1  100.91    7.03

   6 -13   2    7.79    4.91

   7 -11   4   31.39    3.45

   4 -14   1  122.02    7.06

   5 -12   0   53.55    6.47

   6 -13   3    5.44    5.13

   6  -8  -1  124.67    7.23

   7 -10   2    1.20    4.62

   7  -9   1   19.58    5.50

   6 -10   0   16.49    5.97

   6  -7  -1  189.33    7.77

   7  -6   0   65.13    6.35

   4 -12   0  150.47    7.70

   5  -9  -1   61.19    5.98

   6 -12   2   24.95    5.64

   7 -10   3   25.34    4.48

   7 -10   4    3.50    3.48

   7  -8   1   53.92    6.17

   7  -5   0   65.89    6.35

   5 -14   3   18.06    5.33

   5 -14   5    4.07    4.33

   6  -9   0   18.20    6.04

   6  -6  -1  326.70    8.80

   7  -9   2    7.03    5.08

   4 -14   2   50.55    6.29

   4 -13   1  646.99   11.24

   5 -14   4    1.99    4.57

   6 -12   3    9.99    5.84

   6  -5  -1   80.84    6.32

   6  -4  -1  165.95    7.65

   5 -13   2   56.21    6.43

   5 -12   1  127.18    7.32

   5  -8  -1   70.73    5.88

   6 -12   4   14.40    5.21

   6  -8   0   39.43    6.23

   7  -9   3   20.60    4.81

   7  -8   2    7.80    5.24

   4 -11   0  135.41    6.74

   5 -10   0   50.14    6.12

   7  -5   1   31.95    6.66

   4 -14   3    0.51    5.60

   5 -13   6    3.93    4.01

   6  -7   0  415.33    9.81

   7  -8   3   18.41    4.99

   7  -8   5   15.20    4.07

   7  -7   2   22.96    5.67

   7  -4   1   59.51    7.00

   4 -13   2   19.32    6.79

   4 -12   1  129.80    6.99

   5 -12   2   10.52    6.91

   5 -11   1   66.62    6.65

   6 -11   3   22.41    5.61

   6  -9   1  131.83    7.43

   7  -8   4    0.80    4.17

   5 -13   4   13.62    5.32

   5 -13   5   12.25    4.60

   6 -11   4   28.06    5.17

   6 -11   5   34.24    4.60

   7  -7   3    8.69    5.12

   6  -8   1  117.36    7.26

   6  -5   0  174.39    7.42

   7  -7   4   -4.99    5.13

   7  -7   5   19.10    3.92

   5 -10   1   40.58    6.26

   5  -8   0   19.11    5.38

   6 -10   6   20.19    4.43

   6  -4   0  805.38   12.30

   4 -13   3   47.59    6.31

   5 -12   6   11.46    4.91

   5 -11   2  106.46    7.21

   6  -9   2    6.18    5.97

   6  -7   1   54.36    6.56

   6  -3   0  191.44    7.37

   7  -6   4   59.98    5.98

   7  -6   5    6.66    3.98

   5 -12   5    3.84    5.86

   5  -7   0  117.73    6.34

   6 -10   4    9.73    5.36

   6 -10   5    2.01    4.55

   7  -5   3    1.38    5.38

   4 -13   4   58.70    6.40

   5  -9   1   14.68    5.70

   6  -8   2  158.80    7.83

   6  -6   1  112.97    7.18

   7  -5   4   10.55    4.90

   7  -5   5    5.51    4.12

   7  -4   3    9.94    5.43

   7  -4   6    4.53    3.20

   4 -10   1   74.35    6.04

   5 -11   7    5.99    3.67

   5 -10   2   13.50    6.02

   7  -4   4   10.05    5.72

   7  -3   3   17.68    5.51

   7  -3   6    3.84    3.20

   4 -12   3    9.68    6.00

   6  -9   4    3.95    5.60

   6  -9   5   24.71    5.21

   6  -5   1  372.39    9.49

   7  -3   4   13.44    5.71

   5 -11   4   79.04    6.92

   5 -11   6    0.17    4.71

   5  -8   1   82.00    6.47

   6  -4   1  101.68    6.85

   7  -3   5    3.50    4.26

   5 -11   5   38.43    6.01

   5  -9   2    8.05    6.80

   6  -3   1    5.03    6.42

   4 -12   4   15.89    6.14

   4 -12   6   55.94    6.62

   5 -10   7    9.96    4.32

   5  -7   1   46.14    5.80

   6  -7   3   25.75    7.27

   4 -12   5   35.05    6.22

   4 -11   3  316.98    9.80

   4 -10   2  175.01    8.05

   6  -5   2   18.55    6.28

   5 -10   6   11.04    5.36

   6  -7   6   25.59    5.07

   6  -4   2  201.62    8.24

   4 -11   4   68.62    6.97

   4 -11   7   23.58    5.22

   5  -9   7   21.62    5.01

   6  -3   2  176.44    7.83

   4 -11   5  107.40    8.25

   4 -10   3  277.93    9.44

   4 -10   8   34.67    5.39

   4  -9   9    2.91    3.95

   5  -9   4   18.25    6.46

   5  -8   8    2.05    4.04

   6  -6   4    0.80    6.15

   6  -6   5    7.01    5.91

   6  -6   6    2.28    5.02

   6  -5   3   99.70    7.42

   6  -5   7    0.11    4.23

   5  -9   5   -0.26    6.20

   5  -9   6    1.00    5.73

   5  -8   3   25.85    6.46

   6  -4   3   23.13    6.48

   6  -5   4   72.38    7.16

   6  -5   6    7.10    5.44

   6  -4   7    6.07    4.56

   3 -11   4  340.82    9.79

   4 -10   4   21.85    6.52

   4 -10   7    8.31    6.47

   5  -8   4   17.23    6.52

   5  -7   8   31.93    4.79

   5  -6   2    9.57    5.58

   6  -3   3   18.90    6.45

   4  -9   3  551.42   10.91

   5  -8   5   17.42    6.59

   5  -7   3   14.94    6.26

   5  -5   9    6.61    3.52

   6  -4   6    9.35    5.64

   6  -3   7    2.01    4.65

   3  16  -3  568.56   11.95

   4  14  -1   76.40    7.12

   4  16  -3   88.23    7.21

   6  14  -3  139.62    6.21

   1  14  -3  107.18    6.86

   3  15  -2   53.69    7.01

   3  16  -6   31.78    6.04

   3  16  -4  166.70    9.11

   4  16  -6   24.51    5.86

   5  15  -3   84.56    6.68

   1  14  -4   28.79    7.00

   2  15  -6    3.80    6.96

   4  16  -5   13.63    5.61

   5  14  -2  153.08    7.45

   2  14  -2   64.00    6.31

   2  15  -5  104.83    8.35

   2  15  -4   19.44    7.46

   5  15  -7   15.38    3.97

   6  14  -4   32.34    5.01

   4  13  -1   35.42    6.38

   4  15  -3   48.38    6.87

   5  15  -4  105.19    6.66

   3  13  -1   15.07    5.81

   3  14  -2   34.13    6.39

   4  14  -2  285.97    9.36

   4  15  -7   48.79    5.39

   5  15  -5   -0.69    5.04

   6  14  -6   41.67    4.32

   2  14  -3  499.89   10.67

   3  15  -5   14.41    7.42

   3  15  -4  166.85    8.34

   4  14  -8   -1.40    4.21

   4  15  -6   38.18    6.65

   5  13  -2   68.21    6.57

   5  14  -3    5.83    5.91

   2  14  -5   20.09    6.38

   4  12  -1    6.72    5.65

   4  14  -3   64.32    7.04

   5  14  -7   27.92    4.70

   6  13  -7   13.19    3.76

   3  13  -2   28.86    6.75

   5  14  -5   77.51    7.10

   6  13  -6  131.06    6.31

   6  13  -5   65.49    5.48

   2  13  -3   94.39    7.28

   3  14  -4  482.15   11.62

   4  14  -7   13.69    5.44

   5  12  -9   17.91    3.37

   5  12  -2   45.08    6.25

   5  13  -8    1.45    3.93

   5  13  -3  109.66    7.23

   6  12  -8    8.08    3.31

   7  11  -6   28.27    4.29

   7  11  -5   31.70    4.23

   3  14  -6   16.13    6.44

   3  14  -5   -0.51    6.35

   4  12  -9    3.31    4.62

   4  13  -8   12.64    5.67

   4  14  -4   51.16    6.77

   2  13  -6    6.87    6.05

   4  11  -1  115.54    6.61

   6  12  -4  127.84    6.74

   3  13  -3    8.03    5.92

   4  12  -2   74.68    6.69

   4  13  -3   30.30    6.50

   5  13  -7   11.62    4.77

   5  13  -4   16.61    6.11

   6  12  -7    3.42    4.06

   5  11  -2  103.13    7.58

   5  12  -3  158.08    7.68

   7  10  -7   30.44    3.72

   3  13  -4   99.55    7.23

   4  13  -4   70.97    7.04

   5  11  -9    0.41    3.59

   5  12  -8   14.65    4.58

   6  11  -8   -4.95    3.54

   7  10  -6    1.36    3.85

   3  13  -5  315.99    9.65

   4  11  -9   40.81    5.60

   4  12  -8    2.53    6.11

   4  13  -6   48.66    6.49

   4  13  -5  111.42    7.39

   2  12  -5   34.23    6.91

   3  12  -3  118.65    6.85

   4  11  -2   10.20    6.33

   4  12  -3   12.37    6.16

   5  12  -7    6.70    5.98

   5  12  -4   15.88    6.15

   3  12  -7   18.17    7.22

   5   9 -10    4.40    3.13

   5  10  -2   77.67    7.12

   5  12  -5   44.92    7.27

   6  11  -7    2.84    4.57

   7   9  -5   11.43    5.37

   3  12  -4  146.87    8.19

   5  11  -8   21.29    5.70

   6  11  -6   24.90    5.47

   7   9  -7    0.32    3.78

   7   9  -6    9.23    5.02

   3  11  -8   42.52    6.25

   3  12  -6   52.13    6.93

   5  10  -9   14.17    4.28

   6   9  -9    4.72    3.51

   6  10  -8    8.56    4.21

   6  10  -4   78.44    7.32

   7   8  -8    1.79    3.78

   2  11  -6   42.05    7.04

   4  10  -9   26.90    5.95

   4  11  -8   17.78    5.87

   4  11  -3  132.73    8.01

   4  12  -5   14.26    6.19

   5  11  -4   57.37    7.46

   2  11  -5  992.82   13.02

   6  10  -7    8.70    5.06

   7   8  -5    6.19    5.63

   5   8 -10   17.74    3.77

   5  10  -3   89.89    6.77

   5  11  -6    6.01    5.91

   5  11  -5   36.90    6.39

   7   8  -7   11.81    4.22

   7   8  -6    5.21    5.30

   3  10  -8   11.40    6.98

   3  11  -4  221.55    7.94

   4  11  -7   40.44    6.55

   4  11  -4   38.87    6.28

   5  10  -8   10.72    5.28

   6   8  -9   22.07    4.72

   6   9  -8    3.99    4.47

   3  11  -5   58.48    6.65

   4  11  -6   53.62    6.63

   4  11  -5   37.09    6.39

   6   9  -4  149.53    7.45

   7   7  -8    3.60    3.65

   2  10  -6  815.21   12.55

   4   9  -9   14.76    5.37

   4  10  -3   28.84    5.82

   5  10  -4   96.35    7.08

   6   9  -7   15.78    5.40

   6   9  -5   50.02    7.24

   7   7  -5   15.72    5.95

   5   7 -10    3.71    3.89

   5   9  -3   -3.00    5.52

   6   6 -10    3.72    3.28

   7   7  -7    7.92    4.50

   3  10  -7   17.98    6.45

   4  10  -7    5.81    6.12

   4  10  -4   14.33    6.59

   6   7  -9    4.34    4.77

   7   5  -9   -3.08    3.06

   7   6  -8    8.81    4.60

   3   9  -8    6.92    7.10

   3  10  -6  128.62    8.30

   5   8  -9   10.49    4.92

   6   8  -4   83.07    6.77

   3  10  -5   26.98    6.00

   4   9  -8   50.98    6.69

   4  10  -5  103.89    7.05

   5   9  -4   15.77    6.01

   6   5 -10    1.59    3.97

   6   8  -7   34.10    5.90

   7   6  -7    9.74    5.41

   5   4 -11    2.32    3.04

   5   6 -10    2.17    4.94

   5   9  -7   75.29    6.84

   6   8  -6    4.37    5.85

   6   8  -5   22.42    6.18

   7   6  -6    8.68    5.13

   5   8  -3  312.86    8.57

   5   9  -6   17.53    6.23

   5   9  -5  155.09    7.85

   6   6  -9   -2.69    4.27

   6   7  -8   12.88    5.21

   7   5  -8    1.72    4.18

   4   6 -10    5.23    4.85

   4   9  -7  119.80    7.56

   4   9  -4  121.20    6.75

   5   7  -9   14.26    5.31

   3   9  -6   57.49    6.64

   4   9  -6    2.24    5.92

   5   3 -11    3.00    3.75

   5   8  -4  166.34    8.35

   6   4 -10   14.22    3.82

   7   5  -7    9.50    4.94

   4   8  -8   25.79    6.48

   5   5 -10    3.86    4.47

   5   8  -7    9.20    6.13

   6   7  -5   -0.03    6.03

   7   3  -9   12.23    3.75

   7   5  -6   -0.48    5.24

   5   7  -3   99.87    6.48

   5   8  -6    9.59    6.07

   5   8  -5   35.49    6.37

   6   5  -9   26.54    5.07

   6   6  -8   34.48    5.76

   4   5 -10    9.41    5.11

   4   8  -7  190.52    8.34

   5   6  -9   64.24    6.26

   5   7  -8   38.86    6.47

   6   3 -10   27.76    4.85

   6   6  -4   10.27    5.95

   5   2 -11    1.62    3.40

   7   2  -9    8.63    3.80

   7   4  -7    7.96    5.19

   7   4  -6   18.84    6.44

   3   7  -8  250.80    8.97

   3   8  -6   43.60    6.21

   4   6  -9   68.74    6.75

   4   7  -8   63.57    6.98

   4   8  -6  177.13    7.88

   5   7  -7    3.64    6.16

   5   7  -4   93.97    6.75

   6   6  -6   29.32    6.46

   6   6  -5   26.62    6.41

   7   3  -8   19.90    4.83

   5   7  -6  304.15   10.11

   5   7  -5  106.51    7.30

   6   4  -9    1.22    4.92

   6   5  -8   31.93    6.04

   4   4 -10   49.51    5.76

   5   1 -11   -0.24    3.48

   5   6  -8    3.75    6.06

   6   2 -10    9.77    4.19

   7   1  -9   -0.59    3.81

   7   3  -7   16.93    5.47

   4   7  -7   13.11    6.35

   5   3 -10   16.37    5.85

   6   5  -7   22.39    6.30

   7   2  -8   10.01    4.86

   3   6  -8   67.85    7.87

   4   5  -9    2.68    6.03

   5   6  -7   93.80    7.47

   5   6  -4   65.58    7.02

   6   3  -9    6.05    5.14

   6   4  -8   25.62    6.23

   6   5  -6  271.27    9.26

   6   5  -5   92.21    7.29

   7   0  -9   16.91    4.09

   5   0 -11    8.80    3.72

   6   1 -10    3.88    4.18

   7   2  -7   21.19    5.65

   4   3 -10    3.93    5.41

   5   6  -6   14.08    6.28

   5   6  -5   38.18    6.40

   6   4  -4  154.69    7.64

   7   1  -8    7.17    4.91

   4   6  -7   74.12    7.07

   5  -1 -11   -3.07    4.14

   5   2 -10   25.65    5.47

   6   0 -10    8.04    4.30

   6   2  -9    8.96    5.36

   6   4  -7  141.00    8.04

   7  -1  -9    2.39    3.88

   4   4  -9   16.98    6.35

   5   5  -7   26.41    6.69

   6   4  -6   56.17    6.98

   7   0  -8   -2.37    5.56

   7   1  -7    9.61    5.57

   3   5  -8   46.52    6.77

   4   6  -6  131.91    7.28

   5   5  -4    3.22    5.32

   7  -2  -9   10.53    4.00

   5  -2 -11    1.19    3.61

   5   1 -10   23.20    5.52

   5   4  -8   23.30    6.68

   5   5  -5   41.23    6.46

   6  -1 -10    0.36    4.29

   6   1  -9   20.10    5.59

   6   3  -7   17.62    6.55

   6   3  -4   83.91    6.91

   6   3  -6  177.91    9.47

   7  -3  -9   13.31    4.01

   7  -1  -8    4.58    4.93

   7   0  -7    3.03    5.64

   4   3  -9   34.15    6.80

   4   5  -7   25.73    6.54

   5  -3 -11    1.13    3.58

   6  -2 -10    5.34    4.35

   7  -4  -9   14.05    3.78

   3   4  -8   54.19    7.85

   3   5  -7   37.75    6.42

   4   4  -8   85.99    7.52

   5   0 -10    1.92    5.32

   5   3  -8   16.76    6.72

   7  -1  -7   13.93    6.58

   4   5  -6    9.65    5.72

   5  -4 -11    2.84    3.52

   5   4  -6   12.96    6.35

   5   4  -5   70.59    7.64

   6  -3 -10   20.17    4.52

   6   2  -5  198.13    8.67

   7  -3  -8   20.33    5.09

   4   2  -9  113.05    7.83

   4   4  -7    8.27    6.31

   5  -1 -10   23.62    5.69

   6  -4 -10    9.63    4.23

   7  -2  -7   17.19    5.88

   4   3  -8    5.40    6.53

   5   2  -8   14.03    6.73

   6  -5 -10   10.12    4.04

   6   1  -7   20.26    6.78

   3   3  -8   42.94    6.89

   5  -2 -10   25.48    5.68

   6  -6 -10    6.49    3.68

   6   1  -6   30.72    8.19

   7  -3  -7   12.99    5.68

   4   1  -9   74.46    8.44

   5   3  -5  127.79    7.59

   6   1  -5   40.38    6.96

   7  -3  -6   56.70    7.56

   4   3  -7   28.05    6.71

   5   1  -8   17.87    7.00

   5   2  -7   -4.71    6.58

   6   0  -7   18.25    6.96

   7  -7  -8    9.51    4.66

   3   1  -9   32.70    7.03

   4   2  -8   56.97    7.35

   5  -3 -10   14.63    5.64

   7  -8  -8    0.05    3.58

   3   2  -8   91.04    8.32

   6   0  -6   -1.68    6.81

   6   0  -5  275.89   10.40

   7  -5  -7    5.94    5.49

   7  -4  -6   16.37    6.14

   4   0  -9  171.64    8.89

   5   2  -5  101.11    7.36

   6  -1  -7   30.20    7.29

   7  -6  -7   11.03    5.27

   7  -5  -6   -1.86    6.75

   3   0  -9    1.22    7.73

   4   1  -8   30.96    8.10

   4   2  -7  387.72   11.25

   5   0  -8   19.16    7.13

   6  -5  -9   24.60    5.83

   4  -3 -10   -1.55    6.11

   6  -6  -9    1.89    5.19

   6  -1  -6   38.71    7.54

   7  -9  -7    4.09    4.11

   7  -8  -7    4.36    4.56

   4  -1  -9   72.81    7.81

   5  -6 -10    4.36    5.22

   5   1  -6  134.87    8.22

   6  -7  -9    6.18    5.02

   6  -2  -7   33.22    7.49

   6  -1  -5   32.92    7.16

   3   1  -8  242.72    9.20

   4  -4 -10   45.17    6.75

   5  -1  -8   13.12    7.20

   5   0  -7    4.86    6.97

   5   1  -5   24.56    6.52

   6 -10  -9   12.74    3.96

   6  -9  -9    4.56    4.23

   6  -8  -9   18.53    4.94

   3  -1  -9   19.42    6.97

   4   1  -7    0.30    7.56

   5  -8 -10   22.11    5.00

   6  -3  -7   20.29    7.32

   4  -5 -10   15.41    6.34

   4  -2  -9  114.86    8.57

   5  -2  -8   12.91    8.37

   6  -5  -8   32.78    7.13

   6  -6  -8   30.79    6.93

   6  -4  -7  136.39    9.93

   6  -3  -6  183.46   10.45

   3  -2  -9   55.07    8.66

   4  -6 -10   -2.40    5.98

   5  -5  -9   -0.79    6.86

   5   0  -5   45.39    6.78

   4  -7 -10    1.23    5.77

   4  -3  -9   36.35    7.75

   4   0  -7  291.05   10.11

   5  -3  -8   16.71    7.54

   6  -5  -7   27.61    8.72

   6  -3  -5  257.84   10.13

   4  -8 -10   44.62    7.08

   5  -6  -9   55.04    7.56

   5  -2  -7    2.96    7.20

   6 -12  -8    7.92    4.17

   6 -11  -8   -0.45    5.37

   6  -9  -8    6.37    5.69

   6  -8  -8    1.14    6.15

   6  -4  -6   54.83    8.15

   3  -3  -9   64.23    8.94

   3  -1  -8  261.91   10.52

   4 -11 -10    0.33    4.91

   4 -10 -10   12.82    5.65

   6 -10  -8    8.67    5.39

   6  -4  -5   65.47    9.15

   5  -8  -9    5.88    6.23

   5  -1  -5   25.16    6.67

   6  -5  -6  267.84   10.59

   4  -5  -9    6.37    8.79

   4  -1  -7    1.67    6.80

   5 -12  -9   17.00    4.65

   5  -9  -9   -0.18    5.88

   5  -3  -7  172.76    9.75

   5  -2  -6  101.17    8.59

   3  -4  -9  101.70    9.64

   5 -11  -9    6.74    5.13

   5 -10  -9   10.52    5.79

   5  -5  -8    2.05    7.66

   6 -13  -7    5.33    4.47

   6  -6  -6   35.27    7.93

   3  -2  -8   91.19    8.18

   4  -6  -9   85.91    9.75

   5  -6  -8   -2.01    8.69

   6 -12  -7   -0.74    5.16

   6 -11  -7    2.02    6.84

   6 -10  -7    6.81    6.32

   6  -9  -7   15.03    6.97

   4  -2  -7  363.93   12.02

   5  -4  -7   93.71    9.10

   5  -3  -6  146.22   10.22

   6  -7  -6   78.86    8.65

   3  -5  -9   43.92    7.98

   4  -4  -8   84.20    9.06

   3  -3  -8   40.35    8.96

   5 -14  -8   29.95    5.74

   5  -5  -7   27.60    8.36

   6 -13  -6   86.95    6.43

   6  -7  -5   -0.34    7.69

   4 -14  -9   16.97    4.67

   4  -9  -9   13.96    8.43

   5  -9  -8    9.87    7.59

   6 -12  -6    0.64    6.10

   6 -11  -6   25.13    7.00

   6 -10  -6   40.42    7.73

   6  -8  -5   24.18    9.15

   4 -12  -9   -1.14    5.68

   4 -11  -9   26.20    7.70

   4 -10  -9   10.60    7.02

   4  -5  -8   49.27    8.80

   4  -3  -7   31.28    7.74

   5 -12  -8   21.48    6.36

   5 -11  -8   20.20    6.91

   6  -9  -5   35.41    9.21

   3  -4  -8   55.02    9.41

   4  -6  -8  196.57   10.75

   5  -7  -7    0.43    8.33

   5  -5  -6  182.80   10.35

   5  -4  -5   66.64    8.19

   3  -8  -9    7.89    7.92

   4  -4  -7   15.18    7.79

   5 -15  -7   14.27    6.29

   5  -8  -7    1.99    8.38

   3 -14  -9   11.94    5.33

   4 -16  -8   10.86    4.66

   5  -9  -7   72.14   10.53

   5  -6  -6    5.39    8.34

   5  -5  -5   45.79    9.40

   3 -13  -9   44.15    6.66

   3 -12  -9   32.47    7.06

   3 -11  -9    7.15    7.10

   3 -10  -9   16.69    7.76

   4  -8  -8   21.37    8.71

   4  -5  -7   16.27    8.12

   5 -14  -7   28.44    6.61

   5 -13  -7    9.29    8.17

   4 -15  -8    8.05    5.61

   5 -12  -7    6.66    7.69

   1  12  -6   38.13    7.12

   2  12  -6   36.25    8.00

   4  11  -7   37.74    6.60

   0  11  -7   96.93    7.93

   2   9 -11    5.65    5.27

   2  12  -7   63.87    7.50

   3   9 -11    0.59    4.01

   3  11  -9    5.94    5.80

   3  11  -5   61.77    7.52

   4   8 -11   -1.20    3.65

   4  10  -9   16.47    5.64

   1   8 -11    3.73    4.69

   1  11  -8   31.20    7.24

   2  10 -10    0.56    5.54

   3  11  -8   49.49    6.97

   4  10  -6   -2.02    7.06

   1  11  -6  134.14    7.89

   2  11  -8   75.60    7.67

   2  11  -5  989.68   14.08

   3  11  -7   85.35    7.46

   4  10  -7    9.12    7.13

   5   7 -10    4.28    4.67

   0   9  -9  187.82    8.59

   0  10  -7   22.80    6.77

   1   9 -10   17.73    6.09

   1  10  -9   10.79    6.73

   2  11  -7   52.65    7.12

   2  11  -6   52.80    6.92

   0  10  -6   51.69    6.50

   1   5 -12    3.13    3.52

   2   6 -12   -3.04    3.52

   3   6 -12   10.54    3.44

   3  10  -5   18.60    5.84

   4   9  -9   12.04    5.74

   1   7 -11    1.44    4.94

   1  10  -8   40.01    8.27

   2   9 -10    2.80    5.85

   4   8 -10   50.76    5.66

   0   9  -8   19.41    6.80

   3  10  -8   20.72    6.52

   3  10  -7   25.84    7.44

   3  10  -6  124.45    7.51

   4   9  -8   46.74    6.66

   4   9  -6   -1.92    5.89

   5   6 -10    7.10    4.99

   1   4 -12   -0.61    4.24

   1   8 -10   69.42    6.85

   1  10  -7   38.41    7.02

   2   5 -12   -0.74    4.36

   2  10  -8   26.06    6.98

   3   5 -12   14.77    4.21

   0   9  -7  121.42    7.69

   2   7 -11   43.49    5.58

   2  10  -7   15.96    6.37

   3   8 -10   19.43    6.67

   4   6 -11   27.71    4.60

   5   4 -11    1.52    3.86

   1   6 -11   17.50    5.34

   2   8 -10  105.37    7.46

   2   9  -9   85.59    7.70

   4   7 -10    5.24    5.18

   3   9  -8    7.68    6.26

   5   5 -10    6.29    5.23

   5   6  -9   66.21    6.83

   0   7  -9   20.08    6.65

   1   3 -12    5.49    3.85

   2   4 -12   11.74    4.12

   2   6 -11   21.02    6.16

   2   9  -8    6.14    6.60

   3   4 -12    0.82    3.66

   4   8  -8   27.63    6.52

   0   8  -7   55.55    7.41

   2   9  -7   87.16    7.88

   3   8  -9    7.57    6.20

   4   5 -11   -0.61    4.40

   5   3 -11    3.66    3.54

   2   8  -9    0.51    6.59

   2   9  -6  389.38    9.44

   4   6 -10   -0.02    5.36

   1   2 -12    1.07    4.57

   1   8  -8   53.95    7.14

   3   3 -12   -2.84    3.72

   3   8  -8  273.20    9.99

   4   2 -12   -2.06    3.18

   5   4 -10    5.86    4.66

   5   5  -9    1.77    6.23

   0   6  -9   28.93    7.67

   0   7  -8   50.87    6.86

   1   6 -10   87.86    7.39

   1   7  -9   23.15    7.88

   4   4 -11    7.17    4.61

   4   7  -8   51.04    6.84

   5   2 -11   -0.83    3.55

   1   8  -7  292.62    9.19

   3   7  -9   99.84    7.48

   3   8  -7    6.56    5.98

   3   8  -6   48.24    5.98

   4   7  -7   16.72    6.17

   1   1 -12    2.53    4.61

   2   2 -12    2.72    4.79

   2   7  -9   37.73    7.08

   2   8  -7  388.91    9.85

   3   2 -12    4.46    4.52

   4   1 -12    3.47    3.38

   4   5 -10   11.89    5.70

   4   6  -9   81.26    7.07

   5   3 -10   10.31    4.94

   5   4  -9    8.19    5.62

   0   6  -8   12.84    6.26

   1   5 -10    1.73    6.28

   2   4 -11    6.19    5.47

   3   7  -8  267.63    9.20

   4   3 -11   37.74    5.24

   4   6  -8  208.41    9.27

   1   0 -12    0.56    3.91

   1   3 -11    0.86    5.49

   2   1 -12   -2.72    4.83

   3   1 -12    4.89    3.94

   3   6  -9   58.54    7.00

   4   0 -12    5.15    3.45

   4   6  -7   67.63    7.47

   1   7  -7   50.71    6.32

   2   5 -10    0.96    6.27

   2   6  -9    6.42    6.55

   4   4 -10   42.73    6.30

   4   5  -9    2.96    6.11

   5   0 -11    7.52    3.80

   5   2 -10   18.34    5.12

   2   3 -11    6.46    5.57

   4  -1 -12    4.43    3.37

   4   2 -11    7.82    4.82

   1   2 -11   46.73    6.11

   1   6  -8   53.53    6.88

   2   0 -12    4.18    4.27

   3   0 -12   -1.33    3.93

   5  -1 -11    1.55    4.26

   0   5  -8   38.10    6.46

   1   5  -9   14.15    6.68

   3   4 -10   73.09    7.03

   3   5  -9   37.95    6.78

   4  -2 -12   -3.67    3.18

   5   1 -10   23.48    5.96

   1  -2 -12    0.20    3.88

   2   2 -11    6.51    6.53

   2   4 -10   32.14    6.76

   2   5  -9  105.43    7.81

   3  -1 -12    1.62    3.88

   3   2 -11   12.58    5.50

   3   6  -7   75.13    6.67

   4   1 -11    8.90    4.95

   4   4  -9   20.74    6.42

   4   5  -7   24.11    6.08

   1   1 -11   -1.86    6.40

   1   3 -10   22.99    7.52

   2  -1 -12    6.59    4.31

   5  -2 -11    1.99    3.67

   3   3 -10   31.96    7.34

   3   5  -8   45.73    7.50

   5   0 -10    7.70    5.80

   0   3  -9   23.29    6.53

   1   4  -9    1.58    6.47

   1   5  -8   31.97    6.50

   2  -2 -12    2.25    4.20

   2   3 -10    6.42    6.40

   3  -2 -12    6.39    4.00

   3   1 -11   -2.56    5.29

   3   4  -9  109.72    7.62

   4   0 -11    5.26    4.99

   4   3  -9   41.03    7.60

   2   4  -9  310.96    9.95

   3  -3 -12   -1.49    4.33

   3   5  -7   40.52    6.90

   5  -4 -11    1.63    3.90

   1   2 -10   17.14    6.59

   2  -3 -12    0.75    4.06

   4  -1 -11   12.91    5.02

   5  -1 -10   23.89    5.24

   2  -4 -12    7.89    4.53

   2   0 -11   -3.82    6.49

   3  -4 -12    7.68    3.77

   3   0 -11   -0.08    5.33

   3   2 -10   22.88    6.46

   5  -5 -11    2.28    3.23

   1  -1 -11    1.73    5.59

   1   3  -9  107.53    7.71

   1   4  -8   41.38    6.50

   2   2 -10   20.69    6.65

   3   3  -9   56.48    7.06

   3   4  -8   46.97    6.57

   4   2  -9  119.36    7.74

   4   3  -8    6.35    6.23

   0   3  -8   24.54    6.03

   1   1 -10   76.78    8.19

   2  -5 -12    4.46    3.72

   3  -5 -12   17.00    3.83

   3  -1 -11    4.68    6.15

   4  -2 -11   -0.79    4.85

   5  -2 -10   27.07    5.30

   2  -6 -12   -1.26    3.43

   2  -1 -11   41.03    6.19

   3  -6 -12   10.60    3.45

   3   1 -10    6.71    6.16

   3   4  -7    8.67    5.59

   4   3  -7   29.32    6.07

   1  -2 -11   39.61    6.15

   2   1 -10   64.17    7.28

   4  -3 -11   33.73    5.31

   5  -3 -10   17.80    5.09

   1   2  -9   24.13    6.73

   1   3  -8   31.05    7.13

   3   2  -9   46.29    6.92

   3   3  -8   36.47    6.45

   4   1  -9   68.35    7.18

   4   2  -8   62.58    6.96

   0   2  -8    0.90    5.75

   1  -3 -11    7.62    5.62

   1   0 -10   17.87    6.62

   2   2  -9   89.61    7.61

   2   3  -8   31.55    7.05

   3   0 -10   -0.22    6.11

   4  -4 -11    7.10    4.79

   5  -4 -10    4.97    4.83

   2   0 -10  138.49    8.14

   3  -3 -11    2.58    5.29

   4  -5 -11    4.36    4.47

   4   2  -7  380.95   10.15

   1  -4 -11   35.39    5.86

   2  -3 -11    8.37    5.69

   3   1  -9   30.04    6.73

   4   0  -9  177.86    8.57

   4   1  -8   20.42    7.39

   5  -5 -10    5.56    4.75

   1  -1 -10   69.95    7.37

   3  -4 -11    5.31    5.20

   3  -1 -10   -2.98    6.16

   3   2  -8   87.70    7.12

   4  -6 -11   28.77    4.71

   5  -6 -10    4.87    5.17

   1  -5 -11   19.50    5.56

   1   2  -8   11.88    5.99

   2  -4 -11   -3.17    5.49

   2   1  -9   -6.24    6.30

   4  -8 -11   -0.07    3.66

   4  -7 -11   23.04    4.36

   5  -7 -10    1.73    4.81

   1  -6 -11   11.14    6.01

   2   2  -8   24.81    6.07

   3  -5 -11    5.89    5.12

   4  -1  -9   68.05    7.30

   5  -9 -10    3.71    3.99

   1  -2 -10   16.70    6.75

   2  -5 -11   16.09    5.61

   3  -6 -11   22.88    5.19

   3  -2 -10   20.19    6.61

   3   0  -9    0.90    6.28

   4   0  -8  385.39   10.32

   4   1  -7   -0.35    5.74

   5  -4  -9    8.86    5.92

   1  -8 -11    0.32    5.23

   1  -7 -11    5.36    4.95

   2  -2 -10   21.77    6.78

   2   0  -9   19.60    6.69

   3   1  -8  219.80    8.70

   4  -4 -10   44.08    6.52

   1 -10 -11    3.98    3.67

   1  -9 -11    3.51    4.17

   1  -3 -10   24.22    7.85

   1   1  -8   19.19    6.10

   3  -8 -11   12.44    4.52

   3  -7 -11    3.81    4.77

   4  -2  -9  110.26    7.92

   5  -5  -9    2.14    5.69

   2  -8 -11   37.83    5.90

   2  -7 -11   45.01    5.67

   2   1  -8   20.73    6.08

   3  -9 -11    0.41    4.09

   3  -1  -9   24.33    6.70

   4  -5 -10   21.19    6.10

   1  -1  -9  133.59    8.12

   2 -11 -11    5.19    3.51

   2 -10 -11    4.13    4.00

   2  -9 -11    8.63    4.48

   2  -3 -10    4.32    6.49

   4  -1  -8   30.18    6.69

   4   0  -7  262.92    8.74

   5  -6  -9   63.22    6.41

   1  -4 -10   79.93    7.59

   2  -1  -9    7.23    6.50

   4  -3  -9   41.12    7.11

   5  -7  -9    4.49    6.24

   1   0  -8   86.62    7.06

   2  -4 -10   26.44    6.85

   3  -2  -9   48.11    7.14

   5  -8  -9   11.40    6.00

   1  -5 -10    1.26    6.51

   1  -2  -9   35.73    7.03

   2   0  -8   27.85    6.16

   4 -12 -10   -1.81    3.46

   4  -8 -10   49.10    5.96

   4  -4  -9   14.54    6.81

   4  -2  -8   60.29    7.22

   5 -11  -9    2.33    4.46

   5  -9  -9    2.42    5.57

   2  -5 -10    4.80    6.50

   2  -2  -9   98.26    7.85

   3  -1  -8  267.22    9.23

   4 -10 -10    8.18    4.69

   4  -9 -10   55.66    5.79

   4  -1  -7   -0.07    5.89

   5 -10  -9    9.36    4.53

   1  -6 -10   66.84    7.44

   3  -3  -9   59.17    7.42

   4  -5  -9   -1.52    7.63

   0  -2  -8   -2.61    6.56

   1  -3  -9  113.25    8.06

   2  -1  -8   28.80    6.28

   4  -3  -8    6.50    6.63

   2  -3  -9   62.16    7.49

   3  -8 -10   11.48    6.07

   3  -4  -9   97.59    8.03

   4  -6  -9   84.76    7.69

   4  -2  -7  365.14   10.54

   1 -13 -10   15.94    4.85

   3  -2  -8   80.67    7.34

   1 -12 -10    6.99    4.73

   1 -11 -10   14.63    6.24

   1  -9 -10   13.14    6.15

   1  -4  -9   11.87    6.91

   1  -2  -8   18.10    7.19

   2 -13 -10    4.19    4.87

   2  -4  -9  288.84   10.11

   0  -3  -8   31.91    6.55

   2 -12 -10    8.46    4.90

   2 -11 -10    5.12    6.16

   2 -10 -10    3.57    5.64

   2  -9 -10    5.89    6.10

   2  -2  -8   31.08    6.41

   4 -14  -9   13.71    4.52

   5  -9  -8   10.25    6.07

   1  -5  -9   11.30    7.02

   3  -3  -8   44.53    7.01

   4 -13  -9    6.24    5.18

   4  -9  -9   16.21    6.40

   4  -5  -8   51.00    7.47

   4  -3  -7   25.84    6.52

   5 -10  -8    4.24    5.70

   2  -5  -9   91.52    8.05

   3  -6  -9   51.34    7.57

   4 -12  -9    1.95    4.97

   4 -11  -9   29.79    5.91

   4 -10  -9   16.80    6.17

   0  -4  -8  158.79    8.22

   1  -6  -9   73.10    7.95

   1  -3  -8   27.92    6.56

   2  -3  -8   25.12    6.54

   3  -7  -9   96.27    9.09

   4  -6  -8  212.05   10.28

   2  -6  -9    6.13    6.96

   3  -4  -8   49.04    7.15

   4  -4  -7   11.42    6.55

   1  -7  -9   15.61    7.30

   2 -16  -9    1.55    4.38

   2  -7  -9   31.00    8.49

   3 -15  -9   10.20    4.21

   3  -8  -9    5.95    6.91

   4  -7  -8   47.38    8.68

   0  -5  -8   46.48    7.06

   1  -4  -8   36.73    6.89

   2  -4  -8  158.02    8.35

   3 -14  -9    7.85    4.91

   3  -5  -8   48.08    7.32

   1  -8  -9   63.08    8.04

   2 -15  -9    2.58    5.30

   2  -8  -9    7.37    7.14

   3 -13  -9   39.73    5.91

   3 -12  -9   33.11    6.30

   4 -15  -8    7.58    5.13

   4  -8  -8   26.19    7.38

   4  -5  -7   17.76    6.85

   1 -14  -9   -3.59    6.14

   1  -9  -9   45.97    7.76

   2  -9  -9   87.83    8.20

   3  -6  -8   70.55    8.82

   4  -9  -8   39.45    7.52

   0  -6  -8   11.26    6.80

   1 -13  -9    3.05    5.98

   1 -10  -9   -1.82    7.06

   1  -5  -8   34.00    7.05

   2 -14  -9   10.19    5.48

   2 -13  -9    6.27    5.91

   2  -5  -8   15.03    6.78

   4 -14  -8    1.07    5.21

   4 -13  -8   13.36    6.88

   4  -6  -7   65.11    7.67

   2 -12  -9   11.09    6.56

   3 -17  -8    3.11    3.97

   4 -12  -8    1.67    6.35

   2  -6  -8  408.32   11.22

   4 -17  -7   12.06    4.65

   4  -7  -7   20.21    8.42

   3 -16  -8    9.07    4.92

   3  -8  -8  256.75   10.34

   3  -5  -7   54.66    8.05

   2 -17  -8   22.21    5.57

   2  -7  -8  103.81    8.33

   3  -9  -8   10.18    7.40

   0 -15  -8    7.05    6.70

   0  -9  -8   16.31    8.66

   1 -17  -8    7.48    4.77

   3 -15  -8   18.64    5.85

   4 -16  -7   22.36    5.21

   1  -8  -8   60.05    8.11

   2 -16  -8   13.18    6.42

   2  -8  -8   59.11    7.94

   3 -14  -8   48.19    6.95

   3 -13  -8   11.03    6.85

   3 -11  -8   47.35    7.93

   3  -6  -7   70.26    7.69

   4  -9  -7  110.40    8.81

   4  -6  -6  111.13    7.82

   0 -14  -8    9.23    6.49

   0 -12  -8   14.80    8.49

   0 -11  -8   13.34    7.50

   1 -16  -8   26.56    6.00

   1  -9  -8   77.31    9.63

   2  -9  -8   -0.26    7.35

   3 -18  -7   16.75    4.59

   4 -18  -6    0.95    4.01

   4 -11  -7   34.44    8.85

   1 -15  -8    1.78    6.22

   2 -19  -7   16.35    4.20

   2 -15  -8   10.81    6.20

   2 -10  -8   15.07    7.64

   3  -7  -7  182.65    9.19

   4 -13  -7    7.70    7.13

   4  -7  -6   51.72    7.44

   1 -19  -7   15.47    5.14

   1 -14  -8    0.81    6.92

   1 -11  -8   30.57    8.08

   1 -10  -8   37.42    8.20

   2 -14  -8   14.56    6.90

   2 -12  -8   70.71    8.30

   0 -18  -7   37.63    5.30

   1 -12  -8   46.83    8.19

   3 -17  -7   13.41    5.57

   4 -17  -6   36.36    5.58

   4  -8  -6  174.91    9.04

   2 -18  -7    7.17    5.26

   3 -16  -7   25.97    6.55

   3  -9  -7  754.93   15.34

   0 -17  -7    5.45    6.76

   1 -18  -7   21.68    5.56

   3 -19  -6   16.00    4.71

   4 -16  -6   17.46    6.19

   4  -9  -6    7.22    7.29

   0  -8  -7   52.82    7.53

   2 -17  -7   15.24    6.03

   3 -11  -7   98.42    8.93

   3 -10  -7   18.06    7.78

   4 -15  -6   21.66    6.97

   4 -10  -6    2.82    7.49

   0 -16  -7    5.06    7.73

   0  -9  -7  132.21    9.77

   1  -8  -7  251.87   10.67

   3 -12  -7   22.77    7.93

   4 -18  -5    7.52    5.04

   4 -13  -6   46.65    7.96

   4 -12  -6  112.63    8.94

   1 -20  -6   12.01    5.45

   2 -16  -7   11.07    6.80

   2  -9  -7   73.00    8.17

   3 -18  -6   21.42    5.88

   0 -14  -7   10.42    8.87

   0 -11  -7   95.72    9.95

   0 -10  -7   20.44    7.65

   1 -16  -7   -4.69    6.89

   2 -10  -7   13.54    7.58

   3 -20  -5    5.06    4.43

   4 -17  -5    1.60    6.89

   0 -19  -6    8.58    6.27

   0 -13  -7   86.62    8.80

   0 -12  -7   81.36    8.84

   1 -10  -7   24.22    7.73

   2 -14  -7   31.67    8.10

   2 -13  -7    5.95    7.80

   2 -12  -7   59.54    8.54

   2 -11  -7   47.85    8.30

   3 -17  -6   12.14    6.60

   1 -14  -7   17.29    7.94

   1 -13  -7   42.21    8.42

   1 -11  -7   83.66    8.79

   2 -21  -5    5.09    4.22

   1 -19  -6   29.53    6.11

   3 -19  -5   40.93    6.84

   3 -16  -6   19.97    7.34

   4 -10  -5  101.93    8.43

   0 -18  -6   11.05    6.50

   1 -21  -5   33.83    5.00

   3 -10  -6  104.28    8.75

   4 -14  -5   76.51    8.38

   4 -11  -5   26.81    7.74

   1   6   7   14.44    6.88

   2  16   7   42.96    6.47

   3   9   7   11.84    8.76

   3  14   7   -1.93    6.19

   4  16   6   15.15    4.58

   0   8   7   61.78    7.98

   0  14   7   18.65    9.01

   1   7   7   86.61    8.88

   1  16   7   10.06    6.59

   1  19   6   18.76    5.09

   2   7   7   29.54    7.56

   2  19   6   13.11    4.58

   3  13   7    6.54    6.75

   3  18   6   14.36    4.42

   0   9   7  141.20    9.11

   0  10   7   14.78    8.78

   0  13   7   97.27    8.93

   1  15   7   14.16    7.28

   2   8   7   10.46    8.65

   2  15   7    2.80    6.50

   0  11   7   99.42    8.97

   2   9   7  159.24   10.42

   2  14   7   11.39    7.14

   4   9   6    3.24    8.09

   4  14   6   26.33    5.95

   0  17   6   32.38    7.94

   1   9   7   50.06    7.92

   1  13   7    1.95    7.59

   1  18   6    0.48    6.66

   2  10   7  128.87    9.24

   2  11   7   45.23    9.30

   2  12   7  133.91    9.26

   2  18   6   26.31    5.69

   3  17   6    2.37    5.12

   4  10   6    9.06    8.16

   1  10   7   40.21    7.93

   1  11   7   51.97    8.38

   1  12   7   65.13    8.55

   1  20   5    7.86    5.39

   2  20   5   12.17    4.48

   3   7   6  709.36   13.94

   3  16   6   23.99    6.09

   1  17   6    7.38    6.66

   2  17   6   10.99    6.22

   3  19   5   25.98    4.62

   4  17   5    0.51    4.59

   0  15   6   74.87    9.25

   3   8   6   82.98    8.03

   3  15   6    3.33    6.39

   5  16   4   28.03    5.10

   1  19   5   12.68    6.62

   3  14   6   49.68    7.55

   4  16   5   14.20    5.40

   0  13   6    1.74    8.38

   2  19   5   19.91    5.55

   3  10   6   12.62    7.40

   3  12   6  212.59    9.72

   0  10   6   49.48    7.10

   0  11   6   23.95    7.14

   0  12   6   87.07    8.17

   2   8   6  538.45   12.00

   3  20   4   59.62    4.85

   1   9   6   17.94    6.51

   1  14   6   40.60    7.91

   2   9   6   23.63    7.02

   2  14   6    5.45    7.31

   3  17   5   14.98    6.84

   4   9   5    3.23    7.77

   4  14   5    9.65    6.44

   5  14   4    9.01    5.51

   1  11   6  364.15   10.93

   1  12   6   24.51    7.47

   1  13   6  182.41    9.59

   1  20   4   62.32    6.77

   2  10   6  132.25    8.56

   2  11   6    1.37    6.98

   2  12   6   -5.82    7.12

   2  18   5   19.53    6.29

   4  10   5    6.66    6.80

   4  11   5  115.55    9.07

   4  12   5   44.49    8.26

   0  16   5  184.54   10.10

   2  20   4   63.49    5.84

   3  16   5   31.40    7.76

   5  17   3    6.99    4.77

   2  17   5   41.08    7.20

   3  19   4   29.87    5.34

   4  17   4   26.58    5.58

   0  15   5  138.16    9.51

   1  16   5   29.32    7.48

   1  19   4   21.30    7.26

   2  19   4   25.83    6.92

   3   8   5  132.66    7.71

   3  14   5   26.36    7.10

   4  19   3   10.86    4.41

   5  16   3   15.15    4.99

   0  14   5  128.70    8.43

   3  10   5    5.70    7.72

   3  13   5   85.23    7.99

   0  12   5   37.46    6.77

   0  13   5   23.29    6.90

   2  15   5    2.61    7.16

   3  11   5  145.07    8.49

   3  12   5   26.76    7.24

   3  20   3   61.55    5.42

   5  15   3   69.83    6.19

   5  18   2   13.49    3.97

   1  14   5    1.30    7.02

   2  18   4    8.74    7.49

   3  17   4   24.45    7.42

   4  20   2   53.93    4.47

   5  14   3   28.15    6.89

   1  13   5   78.16    7.81

   1  20   3   12.25    5.78

   2  10   5  193.78    8.36

   2  12   5  129.11    8.37

   2  13   5   28.04    7.31

   3  21   2   15.62    4.91

   0  16   4   33.65    8.22

   1  11   5   66.54    6.94

   1  12   5  190.51    8.76

   3  19   3   -0.49    6.22

   4  10   4   28.77    6.80

   4  11   4   69.84    7.41

   4  12   4   21.08    6.92

   1  17   4   65.59    7.71

   0  15   4  724.45   13.51

   2  21   2   22.92    5.16

   3  15   4   36.48    7.13

   4  19   2    8.07    4.74

   1  19   3    5.91    6.32

   2  16   4   24.93    7.19

   2  19   3   49.47    6.77

   2  22   1   36.46    4.49

   3  18   3    7.45    6.87

   4  16   3   41.80    6.61

   5  16   2   48.85    5.79

   0  14   4   20.06    6.60

   3  13   4  120.02    8.92

   3  14   4   15.78    6.86

   3  20   2    2.98    4.99

   5  18   1   26.50    4.48

   0  13   4    3.21    5.96

   1  15   4  122.96    8.30

   2  15   4   32.47    7.20

   3  10   4  482.82   11.11

   3  11   4  435.18   11.12

   3  12   4  179.72    8.62

   4  20   1   27.97    4.44

   5  15   2    5.56    5.74

   1  14   4   57.92    7.22

   1  20   2   51.88    6.41

   2  14   4   19.05    6.76

   2  20   2   20.49    5.79

   3  21   1    7.35    4.43

   4  14   3    6.77    7.58

   4  18   2   17.41    5.61

   5  19   0   57.20    4.80

   1  13   4   88.82    8.04

   2  13   4   91.61    7.56

   5  17   1   11.50    5.00

   1  17   3   22.79    7.96

   2  11   4   91.00    6.75

   2  12   4  159.77    7.90

   2  17   3   96.32    8.77

   2  21   1   21.01    5.28

   2  22   0   66.81    4.83

   4  13   3   55.61    7.25

   4  17   2   13.77    6.02

   5  13   2   73.34    6.87

   0  15   3   76.23    7.83

   2  19   2    9.63    6.42

   3  15   3  103.34    7.89

   3  20   1    8.70    5.20

   5  16   1   27.22    5.69

   5  18   0   46.60    5.51

   4  20   0    7.00    4.32

   0  14   3    9.17    6.65

   1  20   1    1.60    5.84

   2  20   1   27.64    6.97

   3  14   3  165.73    8.38

   4  18   1    7.50    5.61

   5  19  -1    5.50    3.71

   1  15   3  115.39    7.73

   1  18   2   39.44    7.04

   2  15   3   82.11    7.58

   2  18   2   38.41    7.06

   2  21   0   11.88    5.94

   2  22  -1    3.15    3.99

   3  13   3  143.18    7.90

   4  15   2   89.13    7.43

   2  14   3   57.81    6.87

   3  11   3   90.47    6.77

   3  12   3  134.77    7.55

   3  19   1   75.26    6.72

   5  17   0   90.05    6.01

   1  14   3  103.20    7.22

   4  17   1   43.61    6.59

   4  19   0    6.63    5.05

   5  13   1   47.11    7.41

   1  17   2   60.34    7.33

   2  13   3   18.50    5.89

   2  17   2   21.92    6.86

   2  22  -2    5.67    4.28

   3  16   2    8.84    6.52

   3  20   0   65.11    5.94

   3  21  -1   22.68    4.66

   4  13   2   13.40    6.40

   4  20  -1    9.20    4.32

   5  18  -1    3.72    4.42

   5  19  -2    4.06    3.52

   4  11   2  392.70   10.16

   1  16   2  116.77    8.55

   1  20   0   11.31    5.84

   2  16   2   37.76    6.97

   2  21  -1   13.78    5.93

   3  15   2  170.61    8.33

   4  18   0   65.02    6.32

   3  14   2   28.27    7.43

   5  17  -1   11.40    5.12

   2  15   2   26.71    7.42

   2  18   1  114.65    7.90

   3  17   1   37.34    6.83

   3  19   0   41.60    6.31

   3  21  -2   42.66    4.66

   4  15   1    8.06    6.35

   4  19  -1   25.43    5.28

   4  20  -2   16.68    4.21

   5  19  -3   18.96    3.52

   1  15   2   27.79    6.31

   3  20  -1   24.45    5.46

   5  14   0   22.09    6.16

   1  19   0   92.46    7.32

   2  14   2   98.16    7.82

   2  21  -2   70.06    6.23

   3  12   2   91.72    6.65

   4  14   1  154.54    8.07

   5  16  -1   21.54    5.74

   1  14   2  276.43    8.48

   1  20  -1    1.68    5.68

   2  20  -1   29.33    6.13

   3  16   1   82.52    7.34

   3  21  -3   21.72    4.00

   4  13   1  730.99   12.92

   2  13   2   21.85    5.68

   4  18  -1   18.35    5.77

   4  19  -2   21.94    5.79

   5  17  -2   83.44    5.79

   5  18  -3   12.54    4.12

   2  16   1   64.30    8.10

   2  21  -3   24.10    5.22

   3  15   1   13.13    6.26

   3  19  -1   38.79    6.18

   4  12   1  158.22    7.63

   1  16   1   34.03    6.59

   1  18   0   59.59    7.11

   2  18   0   58.25    7.22

   4  11   1   38.38    5.93

   4  20  -4    7.76    3.38

   2  20  -2   42.94    6.90

   2  21  -4    7.42    4.28

   3  14   1  118.82    7.33

   4  15   0  176.31    8.19

   5  14  -1   42.83    7.21

   2  15   1  183.87    8.13

   3  20  -3   24.19    5.63

   4  18  -2   55.00    6.82

   4  19  -3    4.13    4.59

   5  17  -3    3.89    4.70

   2  17   0   64.86    7.32

   3  13   1  184.49    7.66

   3  19  -2  178.74    8.19

   5  13  -1   15.60    6.97

   2  14   1   10.50    6.51

   4  16  -1  107.45    7.39

   2  20  -3   12.10    5.41

   3  20  -4   10.87    4.36

   4  13   0   86.31    6.96

   4  19  -4   30.53    4.51

   5  12  -1   35.98    7.17

   5  17  -4   -3.40    4.95

   1  18  -1   48.78    6.90

   2  16   0  185.89    8.46

   3  17  -1   48.20    6.87

   3  20  -5   13.42    3.68

   4  18  -3  104.10    6.41

   4  19  -5   35.61    3.98

   5  16  -3   24.82    5.56

   1  16   0   14.70    6.24

   2  20  -4   16.18    5.64

   3  19  -3   24.61    5.65

   4  12   0  181.46    7.69

   4  15  -1    1.32    6.13

   5  14  -2  159.51    7.62

   5  17  -5    5.04    4.39

   3  14   0   70.83    7.39

   4  11   0  146.96    6.96

   2  17  -1  165.23    8.36

   2  20  -5   56.88    4.65

   4  14  -1   69.77    7.72

   4  16  -2   20.36    6.26

   4  18  -4  121.18    6.24

   5  13  -2   71.64    7.52

   5  15  -3   89.20    6.66

   5  16  -4   15.41    5.07

   1  15   0  611.12   11.17

   1  17  -1   95.99    7.55

   1  19  -3   67.80    6.62

   2  18  -2   53.83    8.10

   2  19  -3   34.22    6.35

   3  19  -4   48.29    5.54

   4  17  -3   65.08    6.51

   1  18  -2   82.89    7.34

   3  13   0   11.54    5.48

   4  18  -5   11.92    5.17

   2  14   0   10.90    5.57

   3  15  -1  104.51    8.13

   3  19  -6   22.00    4.48

   3  19  -5   51.57    5.04

   4  13  -1   36.47    6.38

   4  15  -2  386.69   10.73

   4  18  -6    6.11    3.70

   5  12  -2   49.21    6.43

   5  14  -3    6.19    5.89

   5  16  -5   58.42    5.20

   1  19  -4   36.86    5.95

   2  16  -1  132.02    7.92

   2  19  -4  102.67    6.76

   5  16  -6   49.28    4.43

   2  17  -2   61.30    7.24

   4  12  -1    8.41    5.63

   4  16  -3   91.01    7.09

   4  17  -4   13.36    5.63

   1  17  -2  209.53    8.73

   1  18  -3   18.71    6.51

   2  19  -6   26.77    4.25

   2  19  -5  108.04    6.13

   3  14  -1  285.90    8.87

   3  16  -2   44.11    6.86

   3  18  -4    4.42    5.65

   4  14  -2  283.06    9.18

   5  13  -3   99.42    6.99

   5  15  -5    5.34    5.83

   2  15  -1   71.21    7.00

   3  17  -3  115.04    7.48

   4  11  -1  107.37    6.56

   4  17  -5   15.55    5.18

   1  15  -1   12.55    5.94

   3  18  -7   21.92    3.82

   3  18  -5   -1.82    5.03

   4  15  -3   45.75    6.78

   4  17  -7   22.11    3.80

   4  17  -6   47.37    4.98

   5  12  -3  162.85    8.43

   5  15  -7   14.89    3.78

   5  15  -6   56.21    5.09

   2  16  -2  422.32   10.66

   3  13  -1   10.20    5.51

   3  15  -2   58.83    6.88

   3  18  -6   18.62    4.72

   4  13  -2   80.83    7.03

   1  16  -2   42.28    7.72

   2  14  -1    5.17    5.61

   2  17  -3  180.79    8.56

   3  16  -3  574.25   11.80

   5  13  -4   17.15    6.03

   5  14  -5   73.10    6.30

   1  17  -3   89.02    7.58

   1  18  -5    6.95    6.59

   2  18  -5    6.63    5.68

   4  14  -3   64.16    7.77

   4  16  -8   14.79    3.45

   4  16  -5   13.46    5.72

   5  14  -8   31.88    4.14

   1  18  -6   14.29    5.12

   2  18  -6    2.72    4.87

   3  14  -2   29.33    6.20

   3  17  -5   24.11    6.89

   4  12  -2   68.06    6.49

   4  15  -4  113.58    7.45

   5  14  -6    6.30    5.00

   2  15  -2   45.75    6.72

   2  17  -4    6.83    6.55

   4  16  -7   33.34    4.73

   4  16  -6   18.95    5.31

   5  12  -4   18.76    6.10

   1  17  -4   14.02    6.62

   2  16  -3  127.01    8.04

   3  16  -4  169.95    8.26

   3  17  -7   11.28    4.56

   3  17  -6    9.43    5.26

   4  11  -2   13.24    5.61

   4  13  -3   24.68    7.32

   1  16  -3   68.97    7.44

   3  13  -2   27.70    6.76

   4  14  -4   53.07    7.79

   5  11  -4   62.54    7.51

   5  13  -8    3.83    4.45

   5  13  -6   16.74    6.43

   2  14  -2   58.50    6.54

   4  15  -8   13.40    4.12

   5  12  -5   53.87    7.38

   5  13  -7    6.53    5.61

   1  17  -7   17.17    5.79

   2  17  -7   19.76    4.99

   2  17  -6    0.98    5.55

   4  12  -3   25.21    7.03

   4  15  -7   55.93    5.62

   1  17  -6    2.24    5.76

   2  15  -3  207.07    8.72

   2  16  -4   -0.62    6.45

   3  16  -8    4.71    4.20

   3  16  -6   28.55    6.10

   4  14  -9   22.43    4.25

   1  15  -3  251.74    9.80

   3  16  -7   38.38    5.63

   4  13  -4   74.36    7.14

   4  14  -5   92.77    7.37

   5  11  -5   26.50    7.27

   5  12  -8   18.43    5.24

   2  16  -5  119.77    7.91

   3  15  -9    8.08    3.69

   4  11  -3  127.62    7.16

   5  12  -7    5.43    5.28

   1  16  -8   37.72    5.70

   2  16  -8    8.77    4.64

   3  13  -3    9.41    5.92

   3  15  -5   13.10    6.54

   4  14  -8    4.17    4.71

   4  14  -7   20.70    6.59

   5  11  -9    3.54    3.69

   1  16  -5   18.87    6.92

   2  15  -4   19.62    6.76

   2  16  -7    8.01    5.48

   3  14  -4  476.42   11.12

   4  12  -4   77.25    7.15

   4  13  -5  109.51    7.66

   5  11  -6   13.14    6.06

   1  16  -7    5.00    5.64

   3  15  -8   23.14    5.12

   3  15  -7    3.45    5.64

   4  10  -3   26.55    5.80

   5  11  -8   28.43    5.16

   5  11  -7  109.10    7.56

   1  15  -9   -1.40    4.66

   1  15  -4   12.38    6.80

   2  15  -9    0.44    4.09

   3  12  -3  128.01    7.04

   4  12 -10   -1.74    3.32

   4  13  -6   44.12    7.71

   2  14 -10    2.99    3.35

   2  15  -5   91.31    7.82

   3  14  -9    9.47    4.42

   3  14  -5    0.07    6.48

   4  11  -4   38.43    6.44

   4  13  -8   18.91    5.41

   5  10  -9    8.54    4.25

   1  15  -5   16.25    8.11

   2  13  -3   98.66    6.82

   2  14  -4  387.06   10.39

   2  15  -8   12.91    5.30

   2  15  -6   -2.15    7.44

   3  13 -10    4.18    3.49

   4  12  -5   18.25    6.66

   5  10  -8    9.32    6.11

   1  15  -8   10.33    6.34

   3  14  -8   51.57    6.01

   4  12  -9    1.68    5.42

   1  14  -4   35.08    6.97

   1  15  -6   11.82    6.75

   4  10  -4   12.94    5.95

   4  11 -10    0.63    3.83

   4  12  -6  116.88    7.85

   2  14  -9    2.74    4.76

   2  14  -5   14.15    6.81

   3  12  -4  151.48    7.73

   3  13  -5  323.65   10.03

   4  11  -5   34.26    6.80

   4  12  -8   -3.16    5.68

   1  14  -9   -1.06    4.89

   2  13 -10    0.27    3.97

   1  13 -10   24.68    4.30

   2  14  -8    7.60    5.89

   2  14  -6    3.53    6.71

   3  12 -10   12.74    4.38

   3  13  -6   28.66    6.99

  -1 -20   1    5.36    6.24

   0 -16  -2   95.80    7.67

   2 -14  -3  430.02   10.58

   3 -19  -1   25.51    5.85

   3 -17  -2   66.06    6.88

  -1 -21   3   10.54    5.51

   0 -22   3    2.86    4.59

   0 -21   1    0.37    5.65

   1 -17  -2  208.54    9.01

   3 -21   1    2.23    3.93

   3 -20   0   43.16    6.11

  -1 -18   0   65.49    7.66

  -1 -16  -1   35.43    6.92

   0 -18  -1    6.21    6.81

   0 -15  -2   84.94    7.13

   1 -22   2   44.27    4.85

   1 -19  -1  162.56    8.43

   2 -22   2   13.20    3.85

   2 -17  -2   51.83    7.12

   1 -16  -2   27.86    7.54

   3 -16  -2   30.29    6.42

  -1 -20   2   29.59    6.20

  -1 -19   1  168.67    8.39

  -1 -15  -1  353.75    9.65

   0 -21   2    7.38    6.19

   0 -19   0    7.20    6.72

   1 -22   3   10.33    3.86

   1 -21   1   11.65    5.58

   2 -20   0   39.42    6.20

   2 -16  -2  356.43   10.59

   3 -21   2   10.86    3.67

   0 -20   1   10.88    6.29

   0 -17  -1  155.19    8.40

   1 -18  -1   45.25    7.14

  -1 -20   3   36.90    6.57

   2 -18  -1   67.71    7.14

   3 -20   1    9.43    4.77

   3 -19   0   36.86    5.87

   0 -21   3   22.78    5.12

   1 -21   2    3.64    5.19

   2 -21   2   18.93    4.73

   2 -15  -2   36.89    6.28

   3 -17  -1   45.51    6.48

  -1 -16   0   12.02    6.35

   0 -21   4    7.66    4.94

   0 -18   0    0.43    6.58

   1 -20   1   -0.46    6.01

   1 -17  -1   95.93    7.58

   2 -20   1   38.59    6.01

   0 -20   2   45.86    6.54

   0 -19   1   15.26    6.74

   2 -21   3   15.77    4.76

   2 -17  -1  133.47    7.87

   2 -14  -2   45.07    6.07

   0 -15  -1    4.73    5.71

   1 -21   3   14.74    4.82

   3 -19   1   60.22    6.68

  -1 -17   1   93.32    7.56

  -1 -15   0  575.30   10.99

   0 -17   0    0.58    6.40

   1 -21   4   35.35    4.40

   1 -18   0   62.88    7.24

   1 -16  -1  300.75    9.29

   2 -21   4    8.88    3.56

   2 -18   0   49.48    7.66

  -1 -18   2   78.29    7.32

   1 -20   2   74.11    6.74

   1 -19   1   72.00    7.30

   2 -20   2   18.94    5.43

   2 -16  -1  110.72    7.44

   3 -20   3   45.71    4.45

  -1 -19   4   41.94    6.73

   0 -18   1   10.65    6.67

   1 -15  -1   11.76    5.74

   3 -20   4   38.85    3.79

   3 -17   0   64.91    6.64

   3 -15  -1   85.72    6.71

  -1 -16   1  313.17    9.35

   0 -20   4    4.60    5.16

   0 -16   0  119.32    7.53

   2 -15  -1   65.08    7.33

   3 -19   2  109.36    6.26

  -1 -18   3   16.34    7.30

   0 -20   5    8.42    4.44

   1 -20   3   18.59    5.61

   2 -20   3    3.27    4.88

   2 -17   0   55.46    6.80

  -1 -17   2  205.27    8.58

   0 -17   1  137.12    8.83

   2 -20   4   66.79    5.06

   2 -18   1   95.29    8.04

   3 -16   0    4.41    6.80

   4 -18   3   45.22    4.52

  -1 -15   1   12.10    5.82

   0 -18   2   61.23    8.11

   0 -15   0   -3.19    5.55

   1 -20   4   75.94    5.77

   1 -20   5    7.08    4.13

   1 -16   0   19.32    6.09

   2 -20   5   14.99    3.68

   2 -14  -1    6.04    5.29

   3 -19   3    3.22    4.65

   4 -18   4    9.45    4.02

   2 -16   0  172.79    7.96

   3 -17   1   37.84    7.11

  -1 -16   2   34.41    7.39

   0 -19   4   10.74    5.83

   1 -19   3    5.91    6.09

   3 -19   5   25.84    3.70

  -1 -17   3   88.23    7.25

   0 -19   5   10.12    5.21

   0 -19   6    5.01    4.26

   0 -16   1   56.26    6.77

   1 -18   2   43.63    6.93

   1 -15   0  598.12   11.06

   2 -17   1   69.23    6.98

   0 -18   3   63.51    7.22

   0 -17   2   46.92    6.89

   2 -19   6   10.97    4.12

   2 -18   2   40.22    6.47

   2 -15   0   75.49    7.40

   4 -17   3    8.17    4.72

   1 -19   4   20.79    5.79

   1 -19   6   21.78    4.24

   3 -18   3    7.09    5.34

   3 -16   1   65.69    6.69

  -1 -17   4    8.01    6.27

  -1 -15   2  227.10    8.15

   0 -15   1    7.09    5.73

   1 -19   5    3.69    4.90

   1 -16   1   36.69    6.48

   3 -18   6   10.78    3.89

   3 -17   2   17.75    6.02

   3 -14   0   59.23    6.12

   4 -17   4   27.42    4.45

   4 -17   5    2.27    3.38

  -1 -16   3   54.88    6.82

   1 -18   3   46.06    6.87

   1 -17   2   55.79    7.02

   2 -16   1   60.73    6.77

   3 -18   4   50.50    5.39

   0 -18   5   67.17    6.53

   0 -18   6    8.66    5.89

   0 -17   3   57.37    7.07

   0 -16   2   93.33    7.17

   2 -17   2   16.92    6.26

   2 -14   0    4.52    5.30

   4 -16   3   32.69    6.17

   0 -17   8    4.21    4.01

   1 -18   7    9.89    3.94

   2 -18   4    9.96    5.68

   3 -15   1   19.12    6.00

   3 -13   0   -1.80    5.03

  -1 -16   4  131.86    7.63

   1 -15   1  359.40    9.32

   2 -18   5   12.60    5.87

   3 -16   2    5.29    5.93

   4 -16   4    1.42    5.44

   4 -16   6   21.86    3.92

  -1 -15   3  240.63    8.44

   0 -17   4   40.72    6.84

   1 -18   5   24.47    5.80

   1 -18   6   -0.04    4.68

   1 -17   3   17.96    6.56

   1 -16   2  114.43    7.49

   2 -17   3   97.49    7.25

   2 -15   1  167.29    7.66

  -1 -16   5   17.15    7.23

   0 -17   7   -0.33    5.43

   0 -16   3  104.63    7.46

   0 -15   2   74.55    6.68

   1 -17   8    1.36    3.45

   2 -16   2   41.39    6.58

   3 -17   5    6.87    5.60

   3 -17   6   -0.51    3.99

   3 -14   1  103.04    7.43

   0 -17   6   34.05    6.90

   3 -16   3   43.90    7.26

  -1 -15   4   15.56    7.10

  -1 -14   3  111.85    7.50

   1 -17   4   53.59    7.01

   2 -17   7    9.96    4.09

   2 -14   1    9.89    5.55

   0 -16   4   29.97    7.67

   0 -16   8    1.49    4.90

   1 -16   3  285.01    9.35

   1 -15   2   26.96    6.18

   2 -17   5   34.35    5.92

   4 -15   4   52.17    6.52

   0 -15   3   86.64    7.02

   1 -17   6    9.51    5.40

   2 -16   3   58.84    6.81

   2 -15   2   16.08    6.06

   3 -16   7   -1.21    3.67

   4 -15   5   -2.12    5.36

   4 -15   6   33.05    4.30

  -1 -15   5   14.29    6.34

   0 -16   5  202.39    9.34

   2 -16   8    4.15    3.58

   3 -16   6   20.89    4.88

   4 -14   3    2.05    5.57

   0 -16   7   -0.05    5.42

   1 -16   4   37.20    6.81

   1 -16   8    2.16    4.29

   2 -16   4   18.55    6.31

   3 -15   8   14.37    3.38

   3 -14   2   21.17    5.99

   1 -15   3  112.56    7.44

   1 -14   2  269.14    8.28

   2 -16   7   43.61    5.13

   4 -14   7   37.48    3.93

   0 -15   4  692.09   12.43

   0 -14   3    4.54    6.50

   1 -16   7    7.78    5.13

   2 -15   3   71.28    6.87

   2 -14   2   76.56    6.54

   3 -15   4   21.36    7.16

  -1 -14   5  223.91    9.13

   0 -15   8   13.67    5.01

   3 -15   7   18.57    4.56

   4 -14   5    7.72    5.25

   4 -14   6   18.33    4.76

   0 -15   5  146.70    8.06

   1 -15   4  121.32    8.56

   2 -15   8    9.94    4.32

   3 -15   6    2.38    5.17

   3 -14   3  117.54    7.33

  -1 -13   4  104.80    6.68

   0 -15   6   70.00    7.10

   0 -14   9    4.22    4.30

   1 -15   8    1.72    4.79

   1 -14   3  101.91    7.69

   2 -15   4   27.04    6.52

   2 -14   9    1.36    3.52

   2 -13   2   22.90    6.14

   3 -14   8   11.58    3.89

   0 -14   4   17.05    6.20

   1 -15   5   40.29    7.71

   1 -14   9    1.39    4.82

   2 -15   7    0.92    5.12

   2 -14   3   47.82    6.35

   4 -13   4   52.36    6.36

   1 -15   6   22.76    6.27

   1 -15   7   13.70    5.71

   3 -14   4   16.48    6.28

   4 -13   6    3.71    5.78

   4 -12   8    6.09    3.96

   0 -14   8    5.14    5.51

   3 -14   5   32.26    7.19

   3 -14   7    6.28    4.97

   3 -13   3  117.37    7.10

   3 -12   2   78.14    6.11

   0 -14   5  108.93    7.57

   1 -14   4   57.02    6.77

   2 -14   4   14.48    6.29

   2 -14   8   38.02    5.21

   3 -14   6   35.02    6.04

   0 -14   6  101.41    7.61

   0 -14   7   16.32    6.40

   0 -13   4   10.09    6.55

   1 -14   8   60.59    6.14

   2 -13   3   11.66    5.69

   2 -13   9   13.34    4.18

   3 -13   8   27.02    4.68

   4 -12   4   16.17    6.86

   1 -14   5   18.11    6.42

   1 -12  10   23.53    4.60

   2 -14   5   11.13    6.14

   2 -14   7    8.93    5.80

   3 -13   4  102.01    7.22

   3 -12   9   -0.01    3.56

   4 -12   7   29.94    5.02

   1 -14   6   40.96    6.71

   1 -13   9   61.44    5.54

   2 -14   6    7.55    6.18

   3 -13   7    9.05    6.32

   3 -12   3  113.27    6.92

   4 -12   5   25.91    6.05

   4 -12   6   57.10    6.09

   1 -13   4   91.61    6.89

   2 -13   4   84.10    7.66

   3 -13   5   80.96    7.03

   0 -13   6   -2.94    7.27

   0 -13   7  103.52    8.45

   2 -13   8   44.75    5.83

   2 -12   3    5.65    4.71

   4 -11   4   60.60    7.34

   0 -12   9    3.45    5.41

   0 -11  10   18.05    5.36

   1 -13   8    4.26    5.85

   2 -13   5   32.21    7.33

   2 -12   9   13.43    4.71

   2 -11  10    8.47    3.74

   3 -12   4  168.98    8.52

   3 -12   8   11.40    4.99

   4 -11   7   24.11    5.24

   1 -13   5   69.10    6.97

   1 -13   7   -0.08    6.12

   1 -12   9   40.86    6.53

   1 -11  10   20.38    5.20

   2 -13   6   28.89    6.56

   3 -11   3   63.46    6.77

   4 -11   5   99.36    7.02

   4  -9   9    4.25    3.97

   3 -12   5   34.33    6.55

   4 -10   8   21.28    4.73

   0 -12   5   30.95    6.05

   2 -12   4  165.35    7.45

   2 -12   8   35.81    6.08

   3 -12   6  203.88    8.40

   0 -12   6   90.07    7.23

   1  -9  11    3.33    3.47

   2 -10  10    1.74    4.08

   3 -11   8   -1.43    5.31

   3  -9  10    0.88    3.48

   4 -10   7    9.35    6.26

   0 -11   9    8.81    5.93

   0 -10  10   13.91    5.07

   1 -12   5  173.72    7.89

   2 -12   5  124.89    7.44

   2 -11   9    0.18    5.02

   3 -11   4  340.89    9.19

   3 -10   9   22.66    4.85

   4 -10   5    0.40    6.80

   1 -12   6   23.81    6.36

   1 -12   7   61.41    6.98

   1 -11   9    3.80    5.79

   1 -10  10   17.88    4.98

   2 -12   6   -1.36    6.14

   2  -8  11    7.15    3.33

   4 -10   6   13.12    5.95

   4  -9   8   -0.92    4.76

   4  -8   9    4.86    3.90

   2 -11   4   93.33    6.46

   3 -11   6   72.11    7.06

   0 -11   8    6.77    6.47

   0  -8  11   -4.45    4.07

   3  -8  10   12.81    4.01

   0 -11   6   22.14    6.21

   0 -11   7   96.73    7.54

   1 -11   8  154.05    8.25

   1  -8  11   11.67    4.06

   2 -10   9   26.82    5.70

   2  -9  10   31.83    4.95

   3 -10   4  435.88    9.65

   3 -10   8    2.42    5.71

   3  -9   9    5.52    4.97

   4  -9   5    6.57    6.84

   0  -9  10   16.90    5.57

   1 -11   5   52.01    6.19

   2 -11   6   -3.57    6.00

   2 -11   7   58.70    7.06

   2  -7  11   45.96    4.20

   4  -9   6    7.83    5.98

   4  -8   8   40.08    5.55

   4  -7   9    0.14    4.15

   1 -11   6  315.51    9.35

   1 -11   7   56.46    6.99

   1  -9  10   14.12    5.35

   3 -10   5   15.53    6.11

   3 -10   6   17.26    7.28

   3 -10   7   98.12    7.38

   0 -10   8  110.48    8.64

   0  -7  11   19.07    5.38

   2 -10   8    7.25    6.24

   3  -7  10   10.75    4.33

   1  -7  11   12.82    4.44

   2  -9   9    6.29    6.65

   2  -8  10   13.88    5.02

   3  -8   9    6.52    5.25

   0 -10   7   26.43    6.52

   0  -9   9  220.36    8.68

   0  -8  10   22.31    6.80

   1 -10   8   94.29    7.74

   2 -10   5  193.53    7.68

   2 -10   7  125.17    7.83

   4  -8   5   80.16    6.80

   4  -8   6   24.65    6.22

   4  -7   8   13.95    5.54

   4  -6   9    3.75    4.54

   4  -4  10   -0.53    3.27

   1 -10   6   97.58    7.61

   1 -10   7   32.84    6.66

   1  -8  10   33.59    5.95

   2 -10   6  119.14    7.46

   3  -9   5  600.64   11.72

   3  -9   7    6.55    6.28

   3  -9   6   97.77    7.31

   3  -6  10   11.50    4.57

   0  -9   8   20.92    6.73

   0  -6  11   23.23    5.14

   1  -6  11   15.92    4.80

   2  -7  10   42.11    5.70

   3  -7   9    5.40    5.54

   4  -7   7    7.77    6.04

   4  -5   9   17.05    4.87

   0  -9   7  143.56    8.47

   2  -5  11   32.77    4.56

   4  -7   6   19.62    6.12

   4  -6   8   -3.65    5.47

   0  -8   9  107.40    7.64

   1  -8   9  121.60    8.72

   1  -7  10   33.54    6.21

   2  -9   6   24.06    6.07

   2  -9   7  168.60    8.23

   3  -8   7   34.84    6.65

   3  -3  11   14.49    3.58

   1  -9   6   24.12    5.71

   1  -9   7   51.24    6.69

   3  -8   5  123.96    6.96

   3  -8   6  114.02    7.38

   4  -2  10    6.04    4.16

   0  -5  11   22.38    5.30

   1  -5  11   -0.72    4.81

   2  -6  10   15.78    5.48

   2  -4  11    9.02    5.00

   3  -7   8    7.49    6.25

   4  -6   7   24.12    6.27

   4  -4   9    9.87    4.97

   0  -8   8  103.50    7.56

   1  -2  12    0.98    4.05

   3  -2  11    3.09    3.55

   4  -6   6  226.42    9.13

   0  -7   9   26.08    6.75

   0  -2  12   48.94    4.39

   1  -6  10   59.46    6.78

   2  -8   7   14.84    6.26

   3  -7   7   77.89    7.14

   4  -1  10   34.20    4.05

   0  -4  11   51.31    6.54

   1  -8   7  156.22    8.57

   1  -7   9    8.72    6.54

   1  -4  11   14.04    5.86

   2  -8   6  504.29   10.57

   3  -1  11    0.73    4.09

   4  -3   9   24.98    5.27

   2  -7   8   44.93    6.87

   2  -3  11   14.84    4.62

   3  -6   8   33.81    6.67

   4  -5   7   85.33    7.02

   0  -7   8   58.45    7.73

   0  -1  12   10.22    3.94

   2  -6   9   26.56    6.50

   3  -3  10   17.96    5.19

   4  -5   6  197.41    8.75

   4   0  10    4.49    3.67

   0  -5  10  121.60    7.60

   1  -7   8   21.17    6.73

   2  -7   7   28.94    6.26

   3  -6   7  148.59    8.63

   3   0  11   -1.35    3.52

   4  -2   9   -1.63    4.91

   0  -7   7   40.77    6.05

   0  -3  11   25.11    6.41

   1  -6   9   30.32    6.85

   1  -3  11   15.04    5.21

   1   0  12   -0.58    3.53

   2  -4  10   19.48    5.84

   2  -2  11   -0.26    4.52

   4  -4   7   88.86    7.79

   4   1  10   28.31    3.98

   0   0  12    0.01    3.80

   1  -7   7   82.50    6.82

   2  -6   8   12.12    6.30

   3  -6   6   26.37    6.06

   3  -2  10   11.72    5.17

   3   1  11    0.35    3.47

   4  -4   6   81.49    7.51

   4  -1   9   16.82    5.21

   4   2  10    2.96    3.48

   0  -6   8    5.60    6.07

   0  -4  10   97.77    7.40

   0   1  12   20.13    4.58

   1  -6   8   15.05    6.46

   1  -2  11    2.13    5.12

   1   1  12   -2.29    3.57

   2  -1  11   17.41    4.77

   3   2  11    2.98    3.97

   0  -5   9   10.42    6.51

   0  -2  11   46.96    5.95

   1  -5   9  112.78    7.82

   2  -6   7   82.58    6.78

   2  -3  10   59.66    6.52

   3  -5   7  391.89   10.11

   3  -1  10   19.22    5.28

   4  -3   7  170.47    7.85

   4   3  10   12.45    3.46

   1   2  12    5.84    3.53

   2  -5   8    8.72    6.19

   3  -5   6  166.95    8.07

   3  -4   8  305.57    9.49

   3   3  11    8.45    3.41

   4   0   9   17.83    5.20

   0   2  12   48.13    4.38

   2   0  11    4.52    4.62

   4  -3   6   20.64    6.83

   0  -3  10    1.59    6.16

   0  -1  11   32.87    5.81

   1   3  12   23.25    3.70

   3   0  10   12.45    5.18

   4   1   9   23.37    5.95

   0  -5   8   46.35    6.42

   0  -4   9  142.86    7.92

   0   3  12    5.45    4.26

   1  -5   8   74.49    6.99

   1  -4   9   36.99    6.79

   2  -5   7   14.90    5.76

   2   1  11   14.90    4.71

   3  -4   7  117.49    7.40

   4  -2   7    1.54    5.87

   1   0  11    0.04    5.06

   2  -4   8   -1.69    5.92

   0   0  11   31.45    5.73

   0   4  12   17.42    3.70

   1  -2  10   -2.83    5.96

   3  -4   6   38.32    5.71

   3   1  10   16.91    5.21

   4   2   9    4.56    4.85

   2  11  -7   46.90    7.47

   2  12  -6   35.37    6.62

   3  13  -6   38.06    7.83

   3  13  -2   24.22    6.01

   4  12  -8   -1.82    5.33

   4  14  -5   89.03    7.43

   4  14  -4   47.91    7.03

   5  12  -8   13.03    4.67

   5  13  -7    4.13    5.01

   6  13  -5   64.98    6.21

   3  11  -8   48.27    6.44

   3  13  -3   13.39    6.10

   4  10  -9   16.04    5.75

   5  13  -6    9.69    6.48

   5  13  -3   99.07    7.06

   6  11  -8    0.16    3.67

   6  12  -7    3.70    4.23

   3  13  -4  108.40    7.39

   4  13  -3   22.00    7.50

   5  10  -9    9.25    4.23

   2  10  -7   13.53    6.80

   4  11  -8   14.08    5.78

   4  13  -5  117.24    7.69

   4  13  -4   67.33    8.02

   5  12  -7   10.49    6.23

   5  13  -4   16.86    6.13

   6  12  -6   12.22    4.89

   7  11  -5   32.90    4.40

   3  10  -8   17.53    6.13

   5  11  -8   20.49    5.05

   6   9  -9    3.07    3.41

   6  12  -5   82.51    6.83

   2  11  -5 1030.27   13.40

   3  12  -3  116.26    7.62

   4   9  -9    9.41    5.87

   4  12  -2   63.08    6.61

   6  11  -7    0.06    5.23

   3  12  -4  147.33    7.43

   5   9  -9    0.13    4.40

   6  10  -8    5.40    4.18

   4  12  -3    8.18    6.12

   5  12  -5   58.07    6.47

   5  12  -4   17.81    7.10

   7  10  -6   -0.57    4.01

   3   9  -8    6.93    6.90

   4  12  -5   22.01    6.55

   4  12  -4   64.95    6.97

   5  10  -8    7.02    5.26

   3  10  -7   14.08    6.31

   4  11  -2   18.30    6.61

   7   9  -7    0.51    3.79

   3  11  -5   52.24    6.45

   4  11  -6   57.17    7.90

   5   8  -9   -1.49    4.60

   5  11  -6   13.75    6.91

   6   9  -8    2.39    4.40

   6  10  -7   15.39    5.03

   3  11  -4  203.72    7.59

   4   9  -8   45.81    7.34

   6   5 -10    4.55    3.04

   7   9  -6    5.29    5.18

   3   8  -8  255.29    9.31

   4  10  -7    5.67    6.26

   4  11  -5   38.25    6.66

   5  11  -5   35.39    6.38

   6   7  -9    2.94    3.97

   6  10  -6   40.65    5.98

   7   9  -5    8.65    5.54

   4  11  -4   34.64    6.41

   7   7  -8    7.40    3.79

   7   8  -7    8.62    4.25

   5   7  -9    7.19    5.04

   6   4 -10   10.54    3.76

   6   8  -8    1.57    4.72

   6   9  -7   17.69    5.38

   7   5  -9    0.20    3.04

   3  10  -5   26.37    5.84

   4   8  -8   25.07    7.21

   4  10  -6   -0.12    6.32

   5  10  -6  131.00    7.57

   8   6  -6    7.60    3.44

   5  10  -3   84.24    6.85

   6   6  -9    0.56    4.20

   7   8  -6    0.59    4.81

   8   5  -7    0.64    3.15

   8   6  -5    1.78    3.65

   3   8  -7    7.96    6.87

   3   9  -6   57.16    6.42

   4  10  -5  106.03    7.36

   4  10  -4    9.61    6.80

   4  10  -3   27.92    5.83

   6   3 -10   19.01    4.06

   7   6  -8    6.22    4.04

   7   8  -5    4.50    5.15

   6   7  -8   18.87    5.27

   6   9  -5   42.58    6.47

   6   9  -4  148.79    7.55

   7   4  -9   14.86    3.53

   4   7  -8   47.14    7.58

   4   9  -6    2.28    6.31

   5   9  -6   17.03    6.33

   6   5  -9   30.18    5.51

   8   5  -6    5.81    3.72

   5   8  -7    9.81    7.16

   7   5  -8    0.26    4.82

   7   7  -6   14.15    5.33

   3   8  -6   42.44    6.06

   5   5  -9   -0.08    6.17

   5   9  -5  154.53    7.78

   5   9  -3   -3.79    5.70

   6   8  -6    0.52    5.94

   7   3  -9   12.04    3.68

   7   6  -7   -0.73    4.73

   7   7  -5    9.88    5.54

   4   9  -4  120.27    6.95

   6   6  -8   28.19    5.69

   6   4  -9    4.32    4.71

   6   8  -4   83.17    7.06

   8   3  -7    8.72    3.68

   4   7  -7   21.47    7.50

   5   6  -8    2.62    6.04

   7   2  -9    6.51    3.76

   7   4  -8   17.65    4.69

   7   6  -6   -0.74    5.37

   5   7  -7   -1.66    6.22

   5   8  -5   39.62    7.36

   7   5  -7   11.58    5.25

   5   8  -4  160.08    7.70

   6   3  -9    3.55    4.89

   8   2  -7    0.01    3.65

   4   5  -8   48.18    7.72

   6   7  -5    4.89    6.29

   6   7  -4   20.03    7.36

   7   1  -9    3.55    3.83

   7   3  -8   14.70    4.83

   4   7  -6   47.43    6.78

   5   5  -8    5.12    6.29

   5   7  -6  307.54    9.59

   7   4  -7    3.99    5.44

   7   5  -6    6.39    5.70

   4   6  -7   77.22    7.20

   5   6  -7  107.86    7.67

   6   2  -9    5.20    5.06

   6   6  -6   27.93    6.65

   7   0  -9   18.46    4.02

   8   1  -7    3.46    3.86

   8   2  -6   11.27    5.18

   5   7  -5  112.42    7.38

   6   5  -7   27.21    6.58

   7   2  -8   14.52    4.94

   7   5  -4   29.25    6.29

   4   4  -8   71.34    7.10

   5   4  -8   26.91    6.62

   5   7  -4  108.77    7.13

   5   7  -3   90.22    6.55

   7  -1  -9    3.66    4.42

   8   2  -5   -2.53    4.64

   5   5  -7   30.59    7.80

   5   6  -6   15.27    6.50

   6   1  -9   17.44    5.35

   6   6  -4    5.71    6.35

   7   3  -7   19.03    5.76

   8   0  -7   69.96    4.95

   4   5  -7   24.23    6.52

   7  -2  -9   12.67    4.48

   7   1  -8    1.21    4.89

   6   4  -7  153.19    8.17

   8  -1  -7    3.99    3.96

   8   1  -5   30.21    6.03

   4   3  -8    9.91    6.39

   5   3  -8    9.60    6.50

   6   0  -9   26.35    5.54

   6   5  -5   85.94    7.60

   7  -3  -9    9.78    3.76

   7   2  -7   13.56    5.94

   5   6  -4   60.77    6.61

   6   5  -4   42.60    6.90

   7  -4  -9   11.68    4.10

   7   0  -8    1.77    4.99

   8  -2  -7    6.01    4.61

   4   4  -7    2.28    6.26

   4   5  -6   11.34    6.18

   6  -1  -9   12.04    5.34

   6   3  -7   23.39    6.82

   6   4  -6   56.25    7.26

   7   3  -5   77.26    7.36

   8   0  -5    3.66    5.83

   5   2  -8    7.50    6.58

   7  -1  -8    5.22    5.14

   7   1  -7    6.50    5.92

   7   3  -4   45.85    6.86

   8  -3  -7    9.14    4.62

   8  -1  -6   27.34    5.05

   5   5  -5   51.86    6.69

   6  -2  -9   10.32    6.18

   6   4  -5   87.69    7.70

   5   5  -4    5.47    5.95

   6   2  -7   39.47    8.20

   7   2  -5   53.05    8.24

   8  -4  -7    1.11    3.81

   8  -2  -6   19.17    5.72

   8  -1  -5   29.68    5.49

   4   3  -7   37.21    6.70

   5   1  -8   17.63    7.84

   6  -3  -9   -5.16    5.88

   6   3  -6  182.40    8.89

   7   0  -7    0.18    5.93

   8  -5  -7    3.14    4.18

   8  -1  -4   17.94    5.45

   7  -3  -8   12.97    6.05

   8  -3  -6    8.39    5.48

   5   4  -5   59.16    6.87

   6  -4  -9    4.08    5.01

   6   3  -5  299.01   10.09

   8  -2  -5    1.57    5.21

   6   1  -7   23.30    7.08

   6   2  -6   60.95    7.67

   7  -4  -8   14.91    5.12

   7   1  -5   21.70    7.09

   8  -4  -6    8.49    5.42

   8  -2  -4   23.49    5.60

   4   0  -8  348.82   10.70

   4   2  -7  353.88    9.95

   5   0  -8   35.51    7.13

   6  -5  -9   28.10    5.27

   6   3  -4   79.20    7.53

   7   1  -4  100.29    7.87

   8  -3  -5    7.20    5.22

   6  -7  -9    0.85    4.90

   6  -6  -9    2.80    4.65

   7  -5  -8   -3.81    4.82

   7  -2  -7    9.29    6.25

   8  -5  -6    5.71    4.51

   8  -3  -4    3.57    6.15

   6   0  -7   19.34    7.20

   6   2  -5  182.67    9.04

   7  -6  -8    8.56    4.71

   7   0  -5   15.44    7.15

   8  -6  -6   18.26    4.42

   8  -4  -5   53.12    5.72

   5  -1  -8   23.18    7.17

   5   3  -5  128.43    7.69

   6   1  -6   32.63    7.40

   7  -8  -8   -0.17    3.86

   7  -7  -8    7.01    4.36

   7  -3  -7   14.60    6.23

   8  -7  -6    7.66    3.99

   8  -4  -4    9.52    6.23

   4   1  -7    6.79    6.31

   7   0  -4  100.23    8.15

   8  -5  -5   11.49    5.08

   5  -2  -8   13.23    8.12

   6  -1  -7   24.13    7.38

   7  -4  -7    5.77    6.09

   7  -1  -5   20.73    7.30

   8  -6  -5    0.51    5.51

   8  -5  -4    6.28    6.08

   5   0  -7   13.86    7.02

   6  -4  -8   26.11    6.85

   6   0  -6   -3.04    7.05

   8  -7  -5   13.72    5.30

   5   1  -6  138.66    8.30

   6  -2  -7   38.67    8.61

   7  -5  -7    6.80    5.99

   7  -1  -4   92.32    8.21

   7  -1  -3  210.89   10.16

   8  -8  -5    4.38    4.21

   8  -6  -4   28.86    6.15

   5  -3  -8   25.03    7.19

   6  -5  -8   42.44    6.97

   6   1  -4  127.73    8.47

   7  -6  -7    1.53    5.73

   7  -2  -5   55.01    7.80

   8  -7  -4   14.46    5.68

   5  -1  -7  119.22    8.49

   6  -6  -8   25.57    6.55

   6   0  -5  266.10   11.00

   6   1  -3  396.47   10.68

   7  -7  -7    2.80    5.49

   8  -8  -4    8.55    5.24

   5  -4  -8   31.48    7.33

   6  -7  -8   12.42    7.12

   7  -8  -7    7.38    5.25

   7  -2  -4  131.09    8.78

   8  -9  -4    2.42    4.06

   4  -1  -7    9.01    6.45

   5   0  -6   20.97    6.96

   6 -11  -8    1.22    4.83

   6  -8  -8    1.38    5.64

   7 -10  -7   32.74    4.78

   7  -9  -7    1.73    4.94

   7  -3  -5   75.44    8.18

   7  -2  -3  183.53    9.25

   5  -5  -8   -8.75    7.99

   5  -2  -7    3.13    7.19

   6 -10  -8    5.00    4.86

   6  -9  -8    8.19    5.40

   6  -2  -6   61.03    8.28

   6   0  -4  603.29   13.02

   6  -1  -5   30.87    7.66

   6   0  -3  127.96    8.27

   7  -4  -5   38.02    7.83

   7  -3  -4   38.39    7.80

   5  -1  -6  167.19    8.87

   6  -5  -7   29.19    7.67

   7  -3  -3   43.83    7.75

   7  -8  -6    2.02    7.10

   7  -4  -4   27.94    8.89

   6  -2  -5  168.10    9.65

   7 -12  -6   25.78    4.58

   7 -11  -6   27.95    6.05

   7  -9  -6    7.08    5.91

   7  -4  -3  113.66    9.69

   5  -9  -8   13.40    7.54

   5  -2  -6   99.30    9.46

   6  -4  -6   56.12    8.40

   6  -1  -3  401.02   11.16

   4  -3  -7   24.04    7.09

   5 -10  -8    9.26    6.17

   6 -13  -7    7.10    5.26

   6  -8  -7   25.66    8.37

   7  -7  -5    4.92    7.24

   7  -5  -4   28.59    7.91

   5  -5  -7   37.24    9.28

   6 -12  -7    1.63    6.05

   6  -9  -7   15.25    6.86

   6  -5  -6  260.80   10.88

   6  -3  -5  272.56   10.95

   6  -2  -4   70.78    8.26

   7  -5  -3    4.43    7.42

   4  -4  -7   14.41    8.19

   6 -11  -7    1.23    5.81

   6 -10  -7    8.46    6.38

   6  -2  -3  256.83   10.95

   7 -13  -5    4.71    4.51

   7  -9  -5   13.68    7.89

   7  -8  -5    5.03    7.10

   5  -6  -7   96.71   10.04

   6  -6  -6   35.30    8.30

   6  -4  -5   81.97    8.85

   7 -12  -5   48.37    5.82

   7 -11  -5   37.47    6.20

   7 -10  -5   41.27    6.77

   7  -6  -3  118.99    8.93

   5  -2  -5   93.59    7.91

   6  -3  -4   73.08    8.48

   7 -14  -4    1.97    4.98

   4  -5  -7   22.21    7.45

   5 -15  -7    9.78    5.18

   5  -7  -7   -3.26    7.71

   5  -4  -6   18.66    7.82

   6 -15  -6   11.87    4.41

   6  -7  -6   82.15    8.98

   7  -9  -4  132.92    9.73

   6 -14  -6   28.36    6.30

   6  -8  -6   -1.02    7.80

   6  -3  -3  317.88   10.97

   7 -13  -4   18.28    5.31

   7 -12  -4   12.43    5.81

   7 -11  -4   61.16    7.96

   5 -14  -7   25.48    5.62

   5  -8  -7    2.94    7.80

   5  -3  -5  124.56    8.60

   6  -4  -4  146.37    9.66

   6  -3  -2  242.34    9.97

   7 -14  -3   47.34    5.14

   7  -9  -3   69.58    9.13

   5 -13  -7    4.38    6.04

   5 -12  -7    9.52    7.87

   5  -9  -7   80.81    8.80

   5  -5  -6  207.32   10.29

   6 -13  -6   96.71    7.16

   6 -12  -6    0.99    6.49

   6 -11  -6   26.80    7.39

   6 -10  -6   36.30    7.96

   6  -6  -5   21.68    8.24

   7 -14  -2    3.01    4.34

   7 -13  -3   25.42    5.61

   7 -12  -3   19.26    7.08

   7 -10  -3   91.28    8.04

   7  -9  -2   71.27    9.02

   4  -7  -7   28.65    9.01

   5 -11  -7   89.72    8.35

   6 -16  -5    1.85    4.35

   6  -5  -4   53.34    8.75

   6  -4  -3   35.79    8.13

   7 -13  -2   12.11    5.26

   7 -12  -2   95.97    7.79

   7 -11  -2  103.01    8.48

   7 -10  -2   10.52    6.88

   5  -6  -6   11.91    8.11

   5  -4  -5   74.26    8.18

   6  -4  -2   25.56    7.70

   4  -8  -7  176.95    9.79

   6 -15  -5    4.94    5.29

   6  -6  -4    9.44    8.24

   6  -5  -3   51.72    9.66

   4  -9  -7  105.76   10.19

   4  -5  -6   13.25    8.23

   5 -16  -6   45.80    5.60

   5  -7  -6  322.50   11.84

   6 -14  -5    2.54    6.10

   4 -10  -7    7.42    9.11

   5  -8  -6   17.47    8.50

   5  -5  -5   44.36    8.09

   6 -13  -5   51.39    7.43

   6 -12  -5   70.37    9.29

   6  -7  -4   20.97    8.55

   6  -5  -2   46.42    8.22

   4 -11  -7   37.71    8.20

   5 -15  -6   49.90    6.72

   5  -9  -6   19.29    9.81

   6 -16  -4   10.64    5.22

   6  -6  -3   46.94    8.74

   4  -6  -6  122.93    8.84

   5 -14  -6    7.01    6.99

   5 -10  -6  122.66    9.90

   5  -6  -5   30.38    8.14

   6 -17  -3   17.09    5.54

   6  -6  -2   42.82    9.73

   5 -11  -6   14.58    8.45

   6 -15  -4    1.79    6.18

   6  -9  -4  138.76   10.16

   4  -7  -6   40.26    8.14

   5 -17  -5    3.31    5.45

   5  -7  -5  119.42    9.56

   5  -5  -4    4.73    7.24

   6 -14  -4   24.25    7.24

   6 -10  -4   51.63    9.11

   6 -17  -2   -2.25    4.77

   6 -16  -3   66.55    6.58

   6  -8  -3    1.63    8.60

   6  -7  -2  184.40   10.42

   4 -16  -6   13.96    6.46

   4  -8  -6  167.75    9.97

   5 -16  -5   58.97    7.09

   5  -8  -5   34.96    8.81

   6 -15  -3   -1.34    6.58

   6  -9  -3  146.01   10.44

   4 -15  -6   28.14    8.51

   4  -9  -6    9.84    9.45

   5 -18  -4   16.68    5.44

   5 -15  -5   -4.65    8.16

   5  -9  -5  145.74   10.40

   6 -16  -2    7.24    5.87

   6 -10  -3  109.62    9.95

   4 -10  -6    9.45    9.72

   5 -14  -5   55.31    9.77

   5 -10  -5   64.10    9.45

   6 -15  -2   26.94    8.15

   6 -13  -3    6.28    7.91

   6 -11  -3  257.93   11.56

   4 -18  -5    5.95    6.58

   4 -12  -6  117.21    9.70

   5 -19  -3   13.06    4.77

   5 -12  -5   50.44    9.21

   5 -11  -5   27.01    8.98

   5  -7  -4   88.12    8.86

   6 -14  -2   28.39    8.95

   6 -10  -2  135.30   10.18

   6  -9  -1   52.60    9.10

   5 -17  -4    0.74    6.32

   6 -13  -2   47.29    8.54

   6 -11  -1   17.71    9.69

   6 -10  -1   35.57    8.74

   6 -13  -1   67.56    8.57

   0  -5  -9   17.18    6.21

   1 -13 -10   16.80    3.99

   3 -13 -10    0.25    3.10

   3  -8 -10   11.59    5.11

   3  -4  -9  107.29    7.52

  -1  -5  -8   68.31    6.60

   0  -6  -9   24.47    7.33

   1 -11 -10    8.69    4.78

   1 -10 -10    6.32    5.07

   1  -9 -10    6.54    5.38

   2  -8 -10  101.22    6.63

   3 -12 -10    7.63    3.73

   3 -11 -10    8.83    4.75

   3  -9 -10   14.68    4.90

   0 -15  -9    4.35    4.09

   0  -3  -8   27.19    5.83

   1  -2  -8   12.81    5.34

   2 -13 -10   -1.34    3.71

   2 -12 -10    5.77    4.23

   2 -10 -10    2.84    5.71

   2  -9 -10    0.50    5.26

  -1  -6  -8    9.59    6.07

   1  -5  -9    6.16    6.05

   2 -11 -10   -0.50    4.64

   2  -2  -8   28.78    5.59

   3  -5  -9   44.32    6.31

   0 -14  -9    0.36    4.87

   0  -8  -9  111.90    8.54

   3  -3  -8   42.49    6.69

  -1  -7  -8   23.67    6.45

   0 -13  -9    8.66    5.83

   1 -16  -9    0.54    3.91

   1  -6  -9   62.77    6.96

   1  -3  -8   19.72    5.52

   3  -6  -9   61.16    6.57

   4  -9  -9    6.08    5.91

  -1  -8  -8   62.11    6.99

   0 -12  -9    1.69    5.48

   0 -11  -9   11.03    5.91

   2  -6  -9    9.93    6.12

   2  -3  -8   24.03    5.80

   4 -12  -9    0.41    4.74

   4 -11  -9   29.78    5.55

   4 -10  -9   17.33    5.04

  -1  -9  -8  218.13    9.49

   0  -5  -8   36.37    6.45

   1  -7  -9   20.88    6.40

   2 -16  -9    1.55    3.28

   3  -7  -9  103.34    7.24

   3  -4  -8   44.70    6.87

  -1 -10  -8   90.56    7.50

   0 -17  -8    4.21    4.15

   1 -15  -9    6.40    4.29

   1  -8  -9   69.20    7.17

   2  -7  -9   40.17    6.62

   3 -15  -9    8.58    3.61

   3  -8  -9    8.98    6.03

   0  -6  -8    9.15    6.16

   1 -14  -9    3.64    4.85

   1  -9  -9   44.43    6.91

   2 -15  -9   -0.46    4.08

   2  -8  -9   17.00    7.37

   3 -14  -9   13.91    4.33

  -1  -6  -7   16.40    6.49

   1 -13  -9   11.70    5.55

   1 -12  -9    4.02    5.84

   1 -10  -9   -6.95    6.24

   3  -5  -8   44.76    6.41

   0 -16  -8    4.84    4.51

   0  -7  -8   54.86    6.99

   2  -9  -9   86.52    7.40

   3 -12  -9   39.22    5.76

   3 -11  -9    1.37    5.62

  -1  -7  -7   78.71    7.76

   0  -8  -8   92.74    8.57

   2  -5  -8   16.18    6.12

   0 -15  -8   10.11    5.38

   1 -17  -8   14.56    5.01

   1  -6  -8   43.64    6.66

   3 -17  -8    5.77    4.00

   3  -6  -8   63.91    6.85

   4 -15  -8    8.68    3.91

   4  -9  -8   39.70    7.24

   0 -14  -8    3.15    5.87

   0  -9  -8   26.82    7.09

   4 -14  -8   -2.20    4.38

  -1  -9  -7   42.94    7.80

   0 -12  -8    2.25    6.57

   0 -11  -8    3.82    6.79

   0 -10  -8  109.15    8.10

   2 -17  -8   21.85    4.39

   3  -7  -8  264.66    9.16

   4 -13  -8   14.63    5.12

   4 -12  -8    1.11    6.25

   4 -11  -8   12.88    5.83

  -1 -10  -7   33.18    7.88

   0 -18  -7   34.42    4.62

   1 -16  -8   33.01    5.45

   1  -8  -8   55.60    7.15

   2  -7  -8   91.82    7.41

   3 -16  -8    3.89    4.32

   3  -8  -8  286.25    9.48

  -1 -11  -7   50.85    7.38

   1 -19  -7   12.95    4.49

   1 -15  -8    9.79    5.65

   2 -16  -8    9.90    4.97

   2  -8  -8   56.87    8.00

   3 -15  -8   17.31    5.92

   3  -5  -7   46.74    6.76

   1 -10  -8   35.85    7.19

   3 -10  -8   14.40    7.61

   3  -9  -8    8.79    6.53

   4 -17  -7   11.37    3.60

   0 -17  -7    3.70    5.12

   0  -7  -7   37.29    6.49

   1 -12  -8   41.42    7.24

   1 -11  -8   24.79    7.09

   2 -19  -7   16.49    3.85

   2  -9  -8    3.39    6.54

   3 -13  -8    7.71    6.03

   3 -11  -8   47.09    7.07

   2 -14  -8    6.01    6.04

   2 -12  -8   69.50    8.25

   2 -11  -8   73.43    7.58

   3 -18  -7   16.71    4.04

   3  -6  -7   79.12    6.72

   4 -16  -7   20.83    4.54

   0 -16  -7    8.66    5.99

   0 -19  -6    4.12    5.21

   0  -9  -7  151.05    8.27

   2 -18  -7   11.21    4.72

   4 -15  -7   50.66    5.62

   4 -10  -7    5.59    7.34

   0 -14  -7   13.02    6.97

   0 -10  -7   20.59    6.95

   1  -7  -7   39.79    6.14

   4 -14  -7    6.96    5.63

   4 -13  -7    5.31    6.85

   4 -11  -7   35.08    7.61

   0 -13  -7  108.15    8.26

   0 -12  -7   86.05    8.04

   0 -11  -7   99.40    8.17

   1  -8  -7  243.12    9.47

   2 -17  -7   18.83    5.45

   2  -7  -7  315.76    9.36

   3  -8  -7    8.98    6.33

   4 -18  -6    2.24    3.68

  -1 -10  -6   96.22    7.46

   0 -18  -6    5.92    6.24

   1 -16  -7    2.28    6.10

   2 -20  -6   14.58    4.00

   1  -9  -7  199.96    8.69

   2 -16  -7   10.56    6.07

   3 -19  -6   16.87    4.23

   3 -15  -7   10.58    5.99

   3  -9  -7  736.52   12.97

   4 -17  -6   42.32    5.66

   1 -19  -6   26.98    5.29

   1 -14  -7   10.18    7.01

   1 -13  -7   38.24    8.37

   1 -11  -7   99.92    8.06

   1 -10  -7   23.29    6.82

   2  -9  -7   74.00    7.19

   3 -11  -7  115.03    8.93

   3 -10  -7   20.71    6.87

   0 -20  -5    5.06    4.56

   0 -17  -6   36.60    6.61

   1 -12  -7  190.53    9.14

   2 -19  -6   22.42    5.05

   2 -14  -7   24.07    6.98

   2 -10  -7   22.71    6.80

   3 -12  -7   21.71    6.97

   4 -16  -6   18.90    6.24

   2 -21  -5    5.32    3.71

   2 -13  -7   16.14    6.93

   2 -12  -7   56.36    7.46

   2 -11  -7   39.34    7.15

   3 -18  -6   20.93    5.15

   4 -19  -5   21.53    3.90

   1 -18  -6    8.17    5.87

   4 -15  -6   26.61    6.13

   0 -19  -5    5.54    6.38

   0 -15  -6   75.78    7.85

   3 -20  -5   10.57    4.11

   3 -17  -6    7.42    5.68

   4 -11  -6   49.15    7.95

   0 -21  -4    2.68    4.99

   0 -14  -6  104.98    8.31

   0 -13  -6    1.17    7.98

   0 -12  -6   79.98    8.60

   0 -11  -6   27.51    6.76

   0 -10  -6   42.76    6.67

   1 -20  -5   12.96    5.06

   1 -17  -6   12.66    6.52

   3  -8  -6   41.86    6.96

   4 -18  -5    5.77    4.60

   2 -20  -5   62.14    5.44

   2 -17  -6   -4.06    6.02

   3 -16  -6   22.45    6.40

   0 -18  -5   70.24    7.01

   3 -21  -4   35.51    4.03

   3 -19  -5   35.45    5.29

   3  -9  -6   48.21    6.62

   4 -17  -5   11.43    6.20

   1 -19  -5    0.37    5.69

   1 -15  -6    4.96    6.98

   1 -14  -6   18.62    8.31

   3 -14  -6   14.36    6.83

   3 -10  -6  111.10    7.53

   0 -20  -4    4.80    6.19

   1 -21  -4    5.59    4.68

   1 -13  -6   45.92    7.44

   2 -19  -5   97.45    6.62

   2 -15  -6   -7.92    6.61

   2 -10  -6  833.97   13.71

   3 -13  -6   33.93    7.10

   3 -12  -6   49.31    7.34

   3 -11  -6  613.63   12.18

   4 -19  -4   16.74    4.39

   4 -16  -5   12.18    6.92

   2 -21  -4    3.37    4.35

   2 -14  -6    8.60    6.85

   2 -13  -6   -0.03    6.58

   2 -12  -6   41.44    7.05

   2 -11  -6   48.20    6.91

   3 -18  -5    9.32    5.71

   0 -16  -5  201.01    9.16

   1 -18  -5   -0.40    6.38

   1 -22  -3   11.30    4.32

   2 -22  -3   58.83    5.06

   2 -18  -5    9.15    6.23

   3 -17  -5   21.36    6.42

   4 -18  -4   73.06    5.93

   4 -12  -5   12.21    7.52

   0 -21  -3   18.50    5.08

   0 -19  -4    4.28    6.18

   0 -15  -5  125.82    8.49

   1 -20  -4   25.77    5.87

   1 -17  -5   28.51    7.16

   0 -14  -5  115.63    8.20

   0 -13  -5   19.33    6.73

   0 -12  -5   32.79    7.42

   2 -20  -4   15.39    5.43

   3 -21  -3   14.56    4.20

   0 -22  -2   26.42    5.15

   1 -16  -5   15.57    7.14

   2 -16  -5   93.93    8.85

   3 -15  -5   12.26    6.75

   4 -17  -4   10.44    5.81

   1 -19  -4   48.61    6.83

   1 -15  -5   16.21    7.08

   3 -14  -5    5.17    6.60

   3 -10  -5   23.81    6.82

   0 -20  -3   16.23    5.92

   2 -21  -3   18.07    5.02

   2 -19  -4   99.60    7.12

   2 -15  -5   85.14    7.80

   3 -18  -4   -2.21    5.92

   3 -12  -5  361.21   10.07

   3 -11  -5   47.24    6.60

   0 -17  -4   47.96    7.46

   1 -13  -5   31.07    6.77

   2 -14  -5   15.91    6.72

   3 -20  -3   15.54    5.15

   4 -20  -2   12.52    4.07

   4 -15  -4   81.05    7.25

   1 -22  -2    4.39    4.59

   2 -22  -2   11.14    4.24

   2 -12  -5   33.12    6.39

   4 -18  -3   70.22    6.21

   0 -21  -2   12.51    6.24

   0 -16  -4   40.01    7.37

   1 -20  -3   38.44    6.40

   4 -13  -4   58.86    7.04

   0 -15  -4  743.59   13.20

   2 -20  -3   18.00    5.79

   3 -22  -1   20.29    3.70

   3 -19  -3   22.02    5.92

   3 -16  -4  136.96    8.17

   4 -17  -3   60.27    7.37

   0 -22  -1    2.30    4.48

   0 -14  -4   11.18    7.45

   4 -19  -2   13.98    4.96

   0 -18  -3   75.04    8.49

   0 -13  -4    4.31    5.96

   1 -16  -4  128.00    8.41

   2 -16  -4    8.82    6.68

   3 -15  -4  162.95    8.43

   4 -20  -1    1.20    3.94

   0 -20  -2   46.15    7.42

   1 -15  -4   10.64    6.75

   2 -22  -1   11.13    4.32

   1 -22  -1   29.51    5.12

   1 -14  -4   29.65    7.52

   2 -15  -4   12.52    6.60

   3 -13  -4   94.80    7.34

   3 -12  -4  144.85    7.52

   4 -18  -2   32.92    5.88

   4 -15  -3   40.80    6.76

   1 -18  -3    8.60    6.87

   1 -13  -4  105.29    7.09

   3 -17  -3  101.23    8.41

   0 -22   0   -4.09    5.13

   0 -21  -1   -1.66    5.38

   1 -20  -2   21.90    6.32

   2 -20  -2   31.36    6.07

   4 -20   0    5.27    4.48

   4 -19  -1   10.78    4.93

   4 -13  -3   24.26    7.37

   1 -21  -1   60.28    6.17

   1 -17  -3   89.27    7.78

   2 -22   0   60.23    4.89

   2 -21  -1   12.80    5.24

   2 -17  -3  150.88    8.30

   0 -15  -3   88.86    7.36

   1 -22   0    4.37    4.75

   3 -21   0    7.35    4.36

   3 -20  -1   18.83    5.43

   3 -15  -3   18.02    6.53

   4 -18  -1    6.94    6.30

   4 -16  -2   16.78    6.29

   0 -20  -1    0.73    6.08

   0 -18  -2   51.20    7.33

   0 -14  -3    3.98    5.87

   1 -16  -3   52.42    7.19

   2 -16  -3  102.21    7.67

   4 -20   1   15.45    3.73

   0 -22   1    4.86    5.15

   0 -21   0    2.07    6.29

   1 -15  -3  238.16    9.59

   3 -14  -3  206.24    8.51

   4 -19   0   -0.13    4.65

   4 -15  -2  367.91    9.78

   0 -17  -2   46.36    8.17

   1 -20  -1   10.41    6.20

   1 -18  -2   68.38    7.52

   2 -22   1   45.39    4.52

   2 -20  -1   29.13    6.08

   2 -18  -2   32.44    6.88

   2 -15  -3  185.51    8.33

   3 -19  -1   36.47    6.12

   3 -13  -3    8.26    5.91

   4 -14  -2  239.03    9.30

   1 -14  -3  108.24    7.07

   2 -21   0   13.72    5.15

   2 -14  -3  471.89   10.43

   3 -21   1    5.44    4.14

   3 -20   0   51.54    6.40

   0 -19  -1   16.04    6.70

   1 -21   0   67.11    6.29

   2 -13  -3   85.96    6.42

   4 -19   1    3.69    5.05

   0 -22   2   27.29    5.09

   0 -16  -2   96.85    7.46

   2 -22   2   13.05    3.79

   2 -17  -2   57.18    7.09

   4 -16  -1   99.93    7.17

   3 -21   2   15.23    3.91

   0 -21   1    1.12    5.36

   0 -18  -1    5.13    6.65

   0 -15  -2   72.23    6.75

   1 -22   2   42.63    4.70

   2 -16  -2  404.13   10.34

   3 -20   1    7.43    5.73

   4 -19   2    5.10    3.96

   4 -15  -1    7.15    7.08

   0 -22   3    7.75    3.70

   1 -21   1    9.75    5.36

   2 -18  -1   65.87    7.13

   3 -17  -1   35.88    6.68

   3 -14  -2   20.31    6.12

   4 -18   1    5.48    5.87

   1 -22   3    9.92    3.78

   1 -18  -1   51.54    7.17

   1 -15  -2  222.84    9.00

   2 -15  -2   33.09    6.29

   4 -14  -1   62.65    7.58

   0 -17  -1  135.92    7.99

   3 -13  -2   25.61    5.80

   4 -16   0   56.58    7.36

   0 -21   2   13.34    5.31

   0 -20   1    7.29    5.98

   1 -19   0   77.73    8.16

   2 -20   1   33.74    5.87

   2 -17  -1  148.11    8.01

   2 -14  -2   50.77    6.15

   3 -20   2    0.00    4.54

   3 -19   1   69.00    7.02

   3 -16  -1  148.11    8.00

   4 -18   2   10.81    5.51

   1 -21   2    5.84    5.07

   1 -17  -1   89.30    7.48

   4 -17   1   40.86    5.93

   0 -18   0    2.17    7.49

   0 -16  -1   59.12    6.78

   1 -20   1   -0.19    5.97

   2 -21   3   14.41    4.26

   3 -20   3   49.63    4.63

   4 -18   3   48.68    5.23

   4 -15   0  174.23    7.85

   0 -21   3   20.73    4.92

   2 -21   4    5.87    3.47

   2 -18   0   55.88    6.88

   2 -16  -1  102.39    7.28

   3 -17   0   65.57    6.98

   0 -19   1   18.26    7.57

   0 -15  -1   -2.32    6.46

   1 -21   3   10.42    4.77

   2 -20   2   19.86    5.40

   3 -19   2   98.85    6.38

   3 -14  -1  246.82    8.93

   4 -17   2    6.07    6.04

   0 -21   4    5.35    4.08

   0 -20   2   41.10    6.39

   2 -15  -1   66.90    7.26

   0 -21   5   13.86    3.48

   0 -17   0    1.00    6.34

   1 -21   4   36.20    4.49

   1 -19   1   69.19    7.12

   1 -15  -1    5.05    5.69

   3 -19   3   -1.25    5.45

   3 -13  -1   12.95    5.50

   1 -17   0  487.35   10.98

   2 -20   3    3.26    4.83

   4 -17   3    7.16    4.79

   4 -15   1    2.76    5.91

   0 -20   3   16.09    6.51

   0 -18   1    3.35    7.47

   2 -19   2    0.71    5.67

   2 -18   1  104.28    7.35

   2 -14  -1   11.63    5.30

   3 -19   4   25.76    4.43

   3 -19   5   14.94    3.54

   3 -18   2   12.29    5.87

   3 -17   1   31.61    6.49

   3 -15   0  149.31    8.42

   0 -16   0  127.13    7.40

   1 -20   3   13.72    5.53

   1 -18   1   65.77    8.03

   2 -20   5   15.91    3.75

   1 -16   0    8.64    6.88

   0 -20   4    8.15    5.08

   1 -20   4   79.52    5.74

   2 -19   3   43.12    6.69

   3 -16   1   61.22    6.90

   4 -16   3   27.91    5.56

   4 -15   2   72.12    6.59

   0 -20   5   10.29    5.00

   0 -20   6   13.21    3.49

   0 -17   1  143.33    7.94

   0 -15   0   -2.43    5.44

   1 -20   5    7.89    4.20

   2 -18   2   37.54    6.41

   2 -17   1   76.21    7.01

   2 -15   0   74.04    6.52

   3 -17   2   24.45    6.28

   0 -18   2   59.39    8.04

   1 -17   1   19.99    6.41

   1 -15   0  574.70   11.26

   3 -18   4   48.49    5.40

   3 -13   0    6.45    6.16

  -1 -17   2  196.62    9.04

   1 -18   2   38.02    6.68

   2 -19   6    7.52    3.61

   3 -15   1   13.18    6.14

  -1 -18   3   11.46    6.16

   2 -16   1   53.49    6.60

   2 -14   0    0.76    5.13

   3 -16   2   15.19    6.19

   0 -19   4   10.47    5.76

   0 -16   1   52.93    6.59

   1 -19   4   15.12    5.55

   2 -17   2   18.27    6.30

   1 -19   5    3.54    5.56

   1 -19   6   22.99    4.97

   1 -16   1   26.58    6.26

   3 -17   4   22.31    5.63

   3 -17   6    3.71    3.85

  -1 -16   2   41.14    7.19

   0 -19   5    0.31    5.07

   0 -19   6    5.79    4.25

   0 -18   3   70.64    7.21

   0 -17   2   44.33    6.90

   1 -18   3   42.55    6.63

   1 -17   2   59.81    6.92

   2 -18   4   10.87    5.63

   2 -15   1  166.93    7.55

   3 -17   5   11.66    4.87

   0 -15   1    1.38    5.54

   2 -18   6   27.82    4.52

   3 -16   3   45.61    6.50

   3 -15   2  126.25    7.45

  -1 -19   4   47.06    6.29

  -1 -16   1  320.86   10.24

   0 -20   4    1.04    6.00

   0 -20   6   11.37    3.66

   0 -16   0  124.16    7.49

   1 -17   0  485.98   11.12

   2 -20   3    3.50    5.58

   2 -17   0   61.47    7.79

  -1 -19   5    0.45    5.87

   0 -20   5    8.72    4.62

  -1 -18   3   13.69    6.58

  -1 -17   2  211.97    8.85

   1 -18   1   64.11    7.24

   2 -20   4   51.19    4.81

   2 -19   2    2.78    5.71

   2 -18   1  109.96    7.44

  -1 -15   1    9.94    6.81

   0 -17   1  145.04    8.08

   0 -15   0   -4.55    5.38

   1 -16   0   15.91    6.18

   2 -14  -1    1.43    5.25

   0 -18   2   56.00    7.15

   2 -16   0  173.78    7.90

   3 -19   4   23.49    4.24

   3 -19   5   14.87    3.97

   3 -18   2   11.95    6.36

   3 -17   1   30.83    6.07

   0 -19   4    9.17    5.88

   2 -19   3   35.28    6.67

  -1 -18   5   -8.59    5.56

  -1 -18   6   14.44    5.86

  -1 -17   3   91.60    7.56

  -1 -16   2   44.54    6.73

   0 -19   5    9.41    5.27

   0 -19   6    1.80    4.44

   0 -16   1   57.63    6.70

   1 -18   2   44.31    6.86

   1 -17   1   30.47    6.72

   1 -15   0  576.07   10.94

   2 -17   1   78.43    7.14

   0 -18   3   66.39    7.19

   0 -17   2   54.67    7.03

   2 -19   4   33.32    6.10

   2 -19   6    7.74    4.08

   2 -18   2   32.73    6.47

   2 -15   0   73.63    6.58

   3 -18   3    0.10    5.90

   1 -19   4   24.95    5.87

   1 -19   6   18.24    4.29

   2 -19   5   13.13    4.48

   3 -16   1   61.48    6.52

  -1 -17   4    2.25    6.41

  -1 -15   2  220.80    8.25

   0 -15   1    2.17    5.61

   1 -19   5    7.15    4.93

   1 -16   1   35.65    6.49

   3 -18   4   44.47    5.90

   3 -17   2   15.02    5.90

  -1 -16   3   67.28    7.11

   2 -14   0    4.81    6.09

  -1 -17   6    6.79    6.43

   0 -18   5   62.46    6.60

   0 -18   6    4.98    5.95

   0 -17   3   68.52    7.28

   0 -16   2   90.72    7.24

   2 -17   2   15.86    6.31

   1 -18   7    8.85    3.99

   2 -18   4   12.81    5.72

   3 -15   1   17.37    5.92

   0 -17   8    6.60    3.72

   1 -15   1  353.65    9.29

   2 -18   5   15.76    5.04

   2 -18   6   25.24    4.53

   3 -16   2    6.33    5.88

  -1 -15   3  252.28    8.71

   0 -17   4   48.92    6.96

   1 -18   5   22.95    5.81

   1 -17   3   13.88    6.58

   1 -16   2  108.38    7.39

   2 -15   1  156.54    7.50

   3 -17   4   12.61    6.22

   4 -16   5    9.25    4.67

  -1 -16   5   17.69    6.42

   0 -17   7    6.26    5.67

   0 -16   3  112.11    7.64

   0 -15   2   77.96    6.70

   1 -17   8    0.15    3.54

   2 -16   2   30.55    6.44

   3 -17   5    9.71    5.54

   3 -17   6    3.92    3.98

   0 -17   5    4.74    6.30

   0 -17   6   37.62    6.99

  -1 -15   4    9.99    6.32

  -1 -14   3  106.40    7.61

   2 -17   7   14.55    4.18

   2 -14   1   17.00    5.57

   3 -16   3   39.23    6.28

   0 -16   4   35.36    6.86

   0 -16   8   -3.35    5.01

   1 -17   7    9.99    4.73

   1 -16   3  277.60    9.39

   1 -15   2   24.02    6.13

   2 -17   5   39.80    6.02

   2 -17   6    8.49    5.01

   0 -15   3   76.98    7.00

   1 -17   6    5.55    5.40

   2 -16   8    4.13    3.54

   2 -15   2   20.43    6.16

   3 -16   7    2.53    3.67

   4 -15   5   -1.18    5.23

  -1 -15   6   13.50    7.24

   0 -16   5  192.68    8.57

   0 -16   7    8.56    6.42

   1 -16   8    2.82    4.96

   3 -16   5   19.86    6.33

   3 -16   6   24.99    5.56

  -1 -14   4   27.16    6.24

   1 -16   4   33.70    6.78

   2 -16   4   17.76    7.24

   3 -15   3   75.51    6.86

   1 -15   3  119.68    7.56

   1 -15   9   11.91    3.73

   1 -14   2  268.61    8.32

   2 -16   7   30.52    5.04

   4 -14   7   29.23    4.26

   0 -15   8   10.15    5.88

   0 -14   3    4.63    5.70

   1 -16   5   22.42    6.58

   1 -16   7    7.70    5.29

   2 -15   3   79.04    7.05

   2 -14   2   73.25    6.55

  -1 -14   5  219.59    8.51

   3 -15   4   22.80    6.17

   3 -15   7   19.74    4.55

   4 -14   5   10.32    5.95

   4 -14   6   18.17    5.30

  -1 -14   6   31.02    6.65

  -1 -14   7    7.30    6.17

  -1 -13   4  119.57    6.92

   0 -15   5  130.63    7.91

   0 -14   9    6.41    4.40

   1 -15   4  116.04    8.53

   2 -15   8   11.94    4.38

   3 -15   6    4.89    5.22

   3 -14   3  117.87    8.05

   3 -13   2  239.92    7.97

   0 -15   6   61.65    7.21

   1 -15   8    5.58    4.94

   1 -14   3   92.60    7.62

   2 -15   4   21.24    6.40

   2 -14   9    4.37    3.51

   3 -14   8    6.98    3.82

   1 -15   5   38.85    6.71

   1 -14   9   -0.93    4.26

   2 -15   7    3.45    5.19

   2 -14   3   49.56    6.54

   2 -13   2   30.60    5.42

   4 -13   7   16.92    4.78

  -1 -13   5   32.56    6.35

   0 -14   8   11.54    6.54

   1 -15   6   25.44    6.47

   1 -15   7   21.71    6.04

   2 -15   5    9.48    6.22

   3 -14   4   12.67    6.16

  -1 -13   6   61.65    7.76

   3 -14   7    0.75    4.86

   4 -13   6    2.25    4.90

   4 -12   8    6.26    3.39

  -1 -13   7   39.49    6.79

   0 -14   6  108.42    7.75

   0 -14   7   22.94    6.56

   0 -13   9   14.58    5.07

   0 -12  10   15.59    4.15

   1 -14   4   48.38    6.69

   2 -14   4   11.32    6.23

   3 -14   5   25.96    6.30

   3 -14   6   36.78    6.14

   0 -13   4    1.03    5.64

   1 -14   8   52.90    6.13

   2 -13   3   16.44    6.66

   2 -13   9   18.10    4.31

   3 -13   8   28.24    4.70

  -1 -12   5  206.64    8.45

   1 -14   5    4.20    6.31

   1 -13   9   52.96    5.47

   1 -12  10   19.04    4.08

   2 -14   7    9.93    5.78

   3 -12   9   -0.22    3.57

   4 -12   7   31.57    5.66

   1 -14   6   37.15    6.71

   2 -14   6   14.11    6.27

   0 -13   5   16.82    6.29

   1 -13   4   79.37    6.79

   3 -13   5   83.41    7.10

   3 -13   7    8.31    5.41

   3 -12   3   99.42    6.72

   4 -12   5   24.41    6.01

   4 -12   6   53.45    6.04

   4 -11   8    1.97    3.91

   0 -13   6    7.82    6.51

   0 -13   7   93.03    7.59

   0 -12   9    9.23    5.52

   0 -11  10   13.43    4.69

   1 -13   8    9.02    5.92

   2 -13   4   87.12    6.94

   2 -13   8   45.38    5.92

   3 -12   8    8.74    5.03

   1 -13   6  175.36    8.36

   1 -13   7    5.57    6.29

   1 -12   9   36.30    5.80

   1 -11  10   15.80    4.61

   2 -13   6   30.78    6.58

   3 -12   4  173.39    7.85

   3 -11   9   -0.04    4.12

   4 -11   7   18.75    5.26

   0 -12   5   33.13    6.14

   0 -12   8    4.42    6.32

   3 -12   7   18.79    5.96

   3 -11   3   72.53    6.88

   4 -11   5  111.51    7.92

   4  -9   9    7.86    4.02

  -1 -11   6  126.77    7.28

   0 -12   6   91.78    8.13

   1  -9  11    2.17    3.47

   2 -12   4  169.01    7.63

   2 -12   8   43.16    6.27

   3 -12   5   20.46    6.43

   3 -12   6  199.97    8.42

   4 -10   8   26.77    4.81

   0 -11   9    8.11    5.94

   0 -10  10    7.86    5.07

   2 -11   9   -4.13    5.79

   2 -10  10   -0.69    4.08

   3  -9  10    5.11    3.52

   1 -11   9    4.26    6.71

   1 -10  10   13.06    5.72

   2 -12   7  139.92    7.94

   3 -11   4  332.53    9.74

   3 -11   8    3.71    5.41

   3 -10   9   17.12    4.74

   1 -12   6   30.28    6.51

   2 -12   6    4.60    6.23

   4 -10   7    2.21    5.46

   4 -10   5    3.77    5.97

   4 -10   6    8.03    5.91

   4  -9   8    0.74    4.80

   4  -8   9    5.18    3.92

   0 -11   6   20.14    6.31

   0 -11   7  107.72    7.72

   0  -9  10   23.10    6.38

   3 -11   6   62.13    7.01

   3  -8  10   12.48    4.01

   1 -11   5   56.49    7.11

   2 -10   9   26.94    5.78

   3 -10   8   -1.41    5.68

   1 -11   6  343.20   10.28

   1 -11   7   51.72    6.98

   1  -9  10    8.16    5.27

   2 -11   5  425.97   10.13

   2 -11   6    0.79    6.15

   2 -11   7   48.62    6.96

   2  -7  11   45.49    4.29

   3 -10   4  446.51    9.78

   4  -9   7   13.50    5.93

   0 -10   8  106.97    7.87

   3 -10   7   98.60    7.38

   4  -9   5    4.04    6.83

   4  -9   6   -2.60    6.84

   4  -8   8   39.15    6.39

   4  -7   9    0.23    4.22

   1  -7  11   10.19    4.48

   3 -10   5    9.45    6.04

   3 -10   6   12.06    6.45

   3  -7  10   11.35    4.98

   0 -10   6   39.71    6.23

   0 -10   7   20.61    6.51

   0  -9   9  195.76    8.61

   0  -8  10   34.56    6.15

   1 -10   8   95.60    7.79

   0  -6  11   19.77    5.74

   1  -8  10   35.03    6.05

   2  -6  11   15.90    4.15

   3  -8   9   -1.15    5.30

   1 -10   7   37.94    6.75

   2 -10   6  117.96    7.48

   4  -7   8   14.52    6.44

   4  -6   9    8.51    4.59

   0  -9   8   24.60    6.80

   3  -9   5  571.93   11.58

   3  -9   7   12.69    6.42

   3  -6  10    9.22    4.57

   3  -4  11    4.08    3.32

   4  -8   5   84.42    6.98

   4  -8   6   34.22    6.40

   4  -4  10   -2.31    3.46

   0  -9   7  143.48    7.82

   0  -8   9  117.25    7.84

   1  -9   8  216.58    9.15

   2  -7  10   43.80    5.81

   2  -5  11   31.23    5.22

   0  -5  11   23.94    6.00

   1  -7  10   34.77    6.26

   3  -8   8   30.03    6.61

   3  -7   9    4.94    5.66

   1  -9   7   48.21    6.81

   2  -9   6   20.01    6.92

   2  -9   7  158.27    8.26

   3  -3  11   13.86    3.60

   4  -6   8   -1.46    6.56

   4  -5   9   16.68    5.02

   4  -3  10    5.94    3.71

   0  -8   8   91.79    7.61

   1  -9   6   16.87    5.63

   3  -8   7   34.57    6.77

   3  -5  10   56.59    5.47

   4  -7   6   13.17    6.16

   0  -7   9   29.58    7.83

   1  -2  12    1.78    3.45

   2  -6  10   14.38    5.67

   3  -8   5  128.97    7.11

   3  -8   6  108.90    7.49

   0  -8   7   56.00    6.64

   0  -4  11   44.88    6.49

   1  -8   8   53.19    7.32

   1  -6  10   48.02    6.76

   3  -7   8   14.60    6.39

   3  -6   9   60.93    6.63

   3  -2  11    2.44    3.53

   4  -6   7   23.77    7.31

   4  -4   9    3.24    4.97

   4  -2  10    2.47    3.74

   1  -7   9    7.38    6.71

   1  -4  11   18.53    5.33

   2  -8   7    5.32    6.30

   3  -4  10    7.88    5.73

   1  -8   7  166.35    8.05

   1  -1  12   -1.07    3.48

   2  -8   6  568.45   11.12

   2  -5  10   47.74    6.22

   3  -7   7   75.25    7.23

   0  -7   8   51.30    7.02

   0  -5  10  131.95    7.82

   3  -1  11    2.94    3.65

   0  -3  11   25.34    5.65

   1  -7   8   38.22    7.20

   1   0  12   -1.57    4.03

   2  -6   9   23.49    6.64

   3  -6   8   37.52    6.82

   4  -5   7   89.97    8.06

   4  -3   9   28.00    5.50

   0  -7   7   33.03    6.01

   1  -6   9   23.77    6.96

   3  -3  10   16.96    5.25

   2  -7   7   26.23    6.38

   2  -4  10   21.77    6.03

   2  -2  11    2.92    4.70

   3  -6   7  163.79    9.02

   3   0  11    1.00    3.68

   4  -5   6  187.98    8.94

   4   0  10    1.93    3.82

   0  -6   8    6.89    7.21

   0  -4  10   92.11    7.44

   0  -2  11   44.21    6.79

   1   1  12    1.39    3.53

   2  -7   6   50.25    6.13

   2  -5   9   37.22    7.79

   4  -2   9    3.20    5.21

   0  -5   9   17.37    6.76

   1  -2  11    7.45    5.33

   2  -1  11   18.06    5.65

   3  -6   6   28.79    6.31

   3  -5   8   93.55    7.59

   3  -2  10   13.78    5.29

   3   1  11   -1.24    3.61

   4  -4   7   81.71    8.07

   4   1  10   31.06    4.23

   1  -6   8   19.78    6.73

   1  -5   9  107.40    8.02

   1   2  12    3.29    3.49

   2  -6   7   86.36    7.04

   3   2  11    2.91    3.59

   4  -1   9   14.04    5.45

   4   2  10    3.74    3.73

   0  -3  10    9.71    6.40

   0  -1  11   29.74    5.90

   1  -6   7   15.00    6.00

   1  -1  11   49.48    5.96

   1   3  12   17.41    3.65

   2   0  11   -2.17    4.69

   3  -4   8  306.59   10.41

   3  -1  10   11.90    5.33

   4  -4   6   69.35    6.86

   0  -5   8   35.23    6.50

   0  -4   9  143.27    8.14

   3   3  11   11.23    3.65

   4  -3   7  175.22    8.23

   4   3  10   11.17    3.73

   1  -5   8   63.10    7.27

   4   0   9   17.34    5.52

   0   0  11   24.36    5.81

   1   0  11    3.61    5.32

   2  -5   7   19.45    6.82

   2   1  11   14.57    4.91

   3   4  11    0.16    3.35

   4   4  10   -3.14    3.40

   1  -2  10    2.11    6.33

   2  -3   9    4.87    6.42

   3  -3   8   30.74    6.80

   4  -3   6   24.68    6.23

   0  -4   8  157.92    8.47

   0  -3   9   32.65    7.72

   1   1  11   59.54    6.74

   3   1  10    9.23    6.07

   4  -2   7    6.12    6.20

   0   1  11   41.05    6.01

   1  -4   8  180.35    8.43

   1  -3   9   22.99    6.79

   3  -4   6   43.01    6.09

   0  -1  10   14.30    6.46

   1  -1  10   37.20    6.85

   2  -2   9   17.65    7.51

   2   3  11   12.61    4.68

   4   2   9    8.23    5.23

   0   2  11   44.02    6.72

   1   2  11    6.56    5.24

   2  -4   7   18.85    5.85

   2  -3   8    8.69    7.16

   3  -3   7   18.89    6.29

   3  -2   8   15.07    6.49

   3   2  10   12.21    5.29

   4  -2   6   48.23    6.51

   4  -1   7    9.14    7.19

   0  -2   9  150.69    8.81

   2   4  11    2.70    4.42

   4   3   9   28.89    5.39

   0  -3   8   31.09    6.14

   0   0  10  195.01    9.19

   1  -3   8   -3.52    7.02

   1  -2   9   -1.20    6.40

   1   0  10   11.53    6.43

   1   3  11   10.26    5.14

   2   5  11   30.92    5.20

   3   3  10   19.24    5.26

   0   3  11   18.21    5.54

   2  -1   9   53.18    7.02

   3  -1   8  164.87    8.29

   4   4   9    7.39    4.95

   1   4  11   19.85    5.17

   2  -3   7  193.18    7.79

   2  -2   8   99.15    7.35

   2   6  11   14.78    4.15

   3  -2   7   85.68    7.08

   3   4  10    3.31    4.97

   4  -1   6    8.60    5.88

   4   0   7   63.55    6.92

   0  -1   9  126.67    7.73

   0   1  10   21.93    7.36

   0   4  11   42.81    5.71

   1  -1   9    2.48    6.31

   2   7  11   46.43    4.33

   2   8  11    8.88    3.45

   3   5  10   48.16    6.00

   4   5   9   18.41    4.92

   0  -2   8   -1.48    6.40

   1  -2   8   13.45    7.00

   0   5  11   23.21    5.21

   1   6  11   15.59    5.39

   3   0   8   47.04    6.83

   3   6  10   13.92    4.64

   4   1   7   15.30    6.21

   4   7   9    3.44    4.83

   0   6  11   15.57    5.63

   1   2  10    3.79    6.22

   2  -1   8   21.56    6.24

   3  -1   7   42.20    6.43

   3   7  10   11.15    4.32

   4   0   6    2.31    5.69

   4   9   9    8.13    3.44

   0   0   9   18.83    6.36

   0   7  11    9.85    5.20

   1   0   9    6.80    6.26

   1   7  11   11.86    4.47

   1   8  11    9.01    4.60

   2   1   9   55.01    6.95

   3   8  10   12.78    4.04

   3   9  10   -0.33    3.46

   0   8  11    2.85    4.74

   1  -1   8   10.43    6.81

   1   9  11   -0.62    3.58

   3   1   8  150.28    8.01

   4   2   7    0.17    6.84

   0  -1   8    5.29    5.50

   0   9  11    9.29    3.84

   0  10  11    5.90    3.41

   2  13   3   16.29    6.45

   2  17   2   21.02    7.21

   3  16   2    9.59    7.02

   3  20   0   65.99    6.35

   4  20  -1    9.41    4.45

   5  18  -1    0.84    4.94

   0  16   2  108.61    7.94

   0  18   1    0.60    7.03

   1  19   1   82.98    7.92

   2  22  -2    4.77    4.33

   1  20   0   12.17    6.55

   2  20   0   48.10    7.63

   3  15   2  166.97    8.61

   0  15   2   77.10    7.13

   0  19   0    4.26    6.59

   2  16   2   46.23    7.31

   2  21  -1   13.00    5.66

   2  22  -3   56.08    4.37

   4  18   0   60.15    6.39

   1  18   1   77.20    7.85

   2  18   1  112.84    8.29

   3  14   2   30.65    6.72

   3  21  -2   46.06    5.47

   5  17  -1    2.90    5.66

   1  15   2   34.15    6.64

   1  21  -2   76.90    6.07

   2  15   2   17.49    6.62

   3  17   1   39.11    7.09

   3  20  -1   21.04    5.60

   4  15   1    2.48    6.21

   4  19  -1   25.81    5.35

   4  20  -2   15.69    4.40

   5  18  -2    2.59    4.72

   1  19   0   88.43    7.80

   1  20  -1    6.38    7.24

   2  21  -2   71.96    5.94

   3  13   2  287.13    9.05

   0  16   1   63.83    7.09

   0  18   0    7.91    6.54

   0  19  -1   21.49    7.43

   1  14   2  272.64    8.69

   1  17   1   28.25    7.05

   1  21  -3   14.35    5.47

   2  14   2   98.80    7.14

   2  20  -1   34.10    6.45

   3  16   1   92.34    8.44

   3  21  -3   18.34    4.13

   4  20  -3   39.94    4.30

   2  13   2   30.32    5.92

   2  21  -3   25.13    4.93

   3  19  -1   42.08    6.46

   3  21  -4   42.10    3.93

   4  18  -1    9.25    5.69

   4  19  -2   19.66    5.06

   0  15   1   -0.51    5.75

   0  17   0   -1.19    6.38

   1  16   1   30.88    6.75

   1  18   0   59.76    7.33

   1  20  -2   37.65    6.21

   2  16   1   62.02    7.21

   2  18   0   52.20    7.23

   3  15   1   17.56    6.44

   4  20  -4    3.45    3.38

   5  17  -2   81.12    5.66

   5  18  -3    9.83    4.03

   1  19  -1  156.34    8.29

   2  20  -2   42.38    6.29

   3  17   0   85.54    7.45

   1  15   1  358.37   10.19

   3  14   1  115.87    7.42

   4  15   0  170.49    8.03

   0  16   0  132.16    8.25

   1  17   0  524.49   11.54

   1  20  -3   40.45    5.89

   2  17   0   64.73    7.33

   3  20  -3   26.37    5.04

   4  18  -2   53.95    6.79

   4  19  -3    0.42    4.56

   5  16  -2   11.63    6.08

   5  18  -4   20.58    3.74

   2  20  -3   10.62    5.47

   3  13   1  188.79    7.67

   3  16   0    8.12    6.36

   3  19  -2  179.84    7.65

   5  17  -3   -0.93    4.47

   0  17  -1  137.21    8.54

   1  18  -1   46.45    7.06

   1  20  -4   30.84    5.25

   2  14   1    9.85    5.72

   2  18  -1   73.74    7.51

   3  20  -4    6.99    4.32

   4  14   0  144.02    7.58

   4  16  -1  114.80    8.19

   1  16   0   16.54    6.35

   2  16   0  188.77    8.49

   2  20  -4   14.51    4.95

   3  20  -5   13.35    3.77

   4  19  -4   34.91    4.61

   0  15   0   -4.39    5.42

   3  15   0  169.59    8.03

   3  17  -1   42.41    6.82

   3  19  -3   32.73    5.67

   4  13   0   78.44    6.69

   4  18  -3  109.44    7.02

   4  19  -5   37.75    4.00

   1  17  -1   97.99    8.45

   5  16  -3   19.64    5.21

   0  16  -1   63.82    6.67

   1  15   0  631.68   11.46

   1  18  -2   85.48    7.45

   2  15   0   87.15    6.97

   2  17  -1  158.65    8.34

   2  19  -3   30.19    6.35

   4  12   0  180.20    7.40

   4  15  -1   -2.16    6.00

   0  17  -2   50.80    6.82

   2  18  -2   53.99    7.16

   3  14   0   67.40    6.60

   3  16  -1  168.58    8.15

   3  19  -4   57.67    5.69

   4  18  -4  116.74    6.72

   5  17  -5    3.15    3.77

   1  19  -5    3.01    5.64

   2  19  -4  113.51    7.62

   4  14  -1   76.70    7.70

   4  16  -2   19.23    6.23

   5  17  -6   27.66    3.51

   1  16  -1  314.22    9.39

   2  14   0    6.31    5.40

   2  16  -1  134.65    7.84

   3  13   0    4.47    5.46

   3  17  -2   88.03    7.24

   3  19  -6   26.54    3.96

   4  17  -3   66.78    6.41

   4  18  -5    9.03    5.10

   5  16  -4   12.49    4.89

   0  15  -1   -2.07    5.45

   1  17  -2  214.09    8.75

   1  18  -3    8.94    6.41

   2  18  -3   75.08    8.27

   2  19  -5  108.20    6.23

   3  15  -1  108.71    8.09

   4  18  -6    6.57    3.69

   2  17  -2   53.26    7.16

   4  13  -1   32.32    6.90

   5  16  -5   60.33    5.64

   3  18  -4    4.32    5.57

   4  17  -4   14.16    5.55

   1  15  -1    5.07    5.85

   2  15  -1   67.85    6.66

   3  14  -1  278.09    9.33

   3  17  -3  110.01    7.46

   3  18  -7   18.36    4.25

   5  15  -4  100.31    6.36

   5  16  -6   50.89    4.40

   1  16  -2   43.98    6.76

   1  17  -3   96.67    7.52

   1  18  -5    4.54    5.57

   2  18  -7   14.01    4.66

   3  18  -6   27.00    4.66

   3  18  -5    2.00    5.11

   4  12  -1    6.25    5.52

   4  17  -5   12.32    5.08

   0  15  -2   73.18    7.18

   2  16  -2  429.51   10.73

   2  17  -3  164.50    8.48

   4  14  -2  272.70    8.85

   4  17  -7   18.49    3.74

   4  17  -6   51.29    4.89

   5  13  -3   91.94    7.49

   4  11  -1  104.17    6.84

   4  15  -3   38.89    6.57

   5  15  -5   -1.29    4.86

   1  17  -4   16.54    6.47

   3  13  -1   14.53    5.63

   3  16  -3  542.08   11.42

   3  17  -8    9.42    3.34

   5  15  -7   12.65    4.28

   5  15  -6   51.99    5.63

   1  15  -2  250.97    8.58

   2  15  -2   35.23    6.46

   2  17  -8   23.57    3.89

   2  17  -4    6.17    6.54

   4  13  -2   80.41    6.75

   2  16  -3  128.75    8.01

   3  14  -2   25.53    7.02

   3  17  -7    8.66    4.34

   3  17  -6   19.12    5.15

   4  16  -5   20.53    5.84

   2  17  -7   21.76    5.72

   4  14  -3   71.57    6.92

   4  16  -7   29.25    4.56

   4  16  -6   23.27    5.14

   5  13  -4    5.97    5.73

   5  14  -5   68.25    6.15

   2  17  -6   -7.08    5.45

   3  15  -3   19.68    6.39

   4  12  -2   72.14    6.41

   5  14  -8   30.84    3.76

   1  16  -4  140.40    8.14

   2  14  -2   67.10    6.49

   2  16  -4    3.46    6.60

   5  14  -6    0.90    4.95

   1  15  -3  243.30    8.72

   2  15  -3  219.25    8.78

   3  13  -2   34.49    6.02

   3  16  -8    8.20    4.06

   4  13  -3   22.80    6.23

   5  12  -4   16.05    6.89

   1  16  -7    3.13    6.18

   2  16  -8   10.14    4.61

   3  15  -4  171.63    9.04

   3  16  -7   35.25    5.30

   3  16  -6   21.86    5.91

   4  11  -2    8.94    5.42

   4  14  -4   44.63    6.68

   4  15  -8   11.16    4.12

   4  15  -6   35.21    6.75

   2  16  -5  113.61    7.84

   3  14  -3  236.38    8.63

   3  15  -9    8.55    3.55

   4  15  -7   56.39    5.49

   1  15  -4    9.20    7.45

   2  15  -9   -1.84    4.44

   2  16  -7    9.80    5.49

   4  14  -9   20.61    3.68

   5  13  -7    8.17    5.54

   5  13  -6   12.33    5.56

   1  14  -3  106.00    7.04

   2  14  -3  507.76   10.92

   2  15  -4   19.90    6.82

   4  12  -3   16.58    6.00

   4  14  -5   80.01    7.09

   3  13  -3   16.48    5.89

   3  15  -8   18.24    4.86

   4  13  -4   78.99    7.16

   5  12  -9   19.96    3.69

   2  15  -8   22.73    6.16

   2  15  -5   93.01    7.77

   3  14  -4  491.87   10.99

   3  15  -7    3.62    5.50

   4  14  -8    1.10    4.60

   4  14  -7   20.46    5.64

   1  15  -6   14.77    6.59

   3  14  -9   11.38    4.86

   4  11  -3  118.31    6.92

   5  12  -8   19.95    4.67

   1  14  -4   27.94    6.50

   2  13  -3   88.20    6.74

   2  14  -4  417.06   10.57

   2  15  -6   -2.07    6.29

   3  13 -10    1.64    3.91

   3  14  -5   10.08    7.37

   4  12  -4   70.23    6.93

   4  13  -9    7.17    4.11

   4  13  -5  119.89    7.63

   5  11  -5   40.75    6.41

   2  14  -9    4.69    4.64

   3  12  -3  121.16    6.93

   4  12 -10    0.71    3.27

   1  14  -8   13.84    6.62

   2  13 -10   -0.64    3.68

   3  13  -4  108.01    7.30

   3  14  -8   54.13    5.86

   3  14  -6   19.75    6.55

   4  13  -8   14.20    5.17

   4  13  -6   38.24    6.65

   5  11  -6   11.62    6.85

   1  14  -5  214.09    8.86

   2  14  -8    9.37    6.56

   2  14  -5   21.47    6.80

   5  10  -5   75.14    7.66

   5  11  -8   25.76    5.17

   5  11  -7  121.25    7.68

   1  13  -4  117.00    7.98

   1  14  -7   10.11    6.49

   2  13  -4  214.20    8.48

   2  14  -6    2.80    6.54

   3  13  -9   54.60    6.10

   4  11  -4   41.20    6.32

   4  12  -5   16.75    6.43

   2  14  -7   28.85    6.60

   3  12 -10   11.88    4.73

   3  13  -5  324.40    9.82

   4  12  -9    1.86    4.64

   5  10  -9    4.99    5.06

   2  13  -9    3.28    5.26

   3  13  -8    5.05    6.67

   4  11 -10    5.04    3.90

   4  12  -8    8.02    6.50

   4  12  -6  119.84    7.75

   5   9 -10    2.71    3.49

   1  13  -5   27.77    7.72

   2  12 -10   11.29    4.48

   2  13  -5  333.85   10.03

   3  13  -7   69.79    7.19

   5  10  -8   12.41    5.41

   4  10  -4    4.22    5.75

   4  11  -5   33.66    6.69

   1  13  -6   65.62    7.46

   2  12  -4  640.34   11.49

   2  13  -7   10.92    6.54

   2  13  -6    4.04    6.61

   3  10 -11   11.48    4.17

   3  12  -9   32.61    5.61

   3  12  -5  378.35   10.13

   4   9 -11    0.39    3.27

   4  11  -9   43.83    5.58

   5   9  -9    3.67    5.53

   5   9  -6   10.55    7.20

   1  12  -9    1.26    6.57

   3  11 -10   15.07    4.69

   3  11  -4  214.35    7.96

   4  10 -10   15.67    4.50

   4  11  -6   55.79    7.06

   5   8 -10   20.58    4.20

   2  10 -11    1.67    3.70

   2  12  -9   12.73    5.91

   3  12  -7   21.11    7.63

   3  12  -6   53.62    7.09

   4  10  -5  101.12    8.08

   4  11  -7   44.36    6.95

   5   9  -8   15.89    5.84

   5   9  -7   74.21    6.90

   1  12  -5  224.47    8.61

   2  11 -10    4.62    4.99

   2  12  -5   29.37    6.52

   1  12  -8   39.84    7.08

   2  12  -8   82.88    7.44

   2  12  -6   38.90    7.99

   3  11  -5   50.81    6.63

   4   8 -11    3.51    3.70

   4  10  -9   20.94    5.87

   5   8  -6   10.53    6.36

   1  12  -6   35.55    7.00

   2  12  -7   70.85    7.43

   3   9 -11    1.23    3.99

   3  11  -9    2.25    5.80

   4   9 -10   66.89    5.68

   4  10  -6    3.56    6.46

   5   8  -7    7.91    7.14

   3  10 -10   22.54    5.27

   3  11  -8   56.28    7.15

   3  11  -6  580.53   12.06

   4   9  -5   28.57    6.34

   4  10  -7    5.10    6.48

   2   9 -11    1.18    4.28

   2  11  -5 1038.41   14.28

   2  10 -10    6.54    5.42

   3  10  -5   23.16    5.99

   4   7 -11   25.45    4.44

   4   9  -9   12.45    6.13

   5   6 -10    5.62    4.58

   5   7  -9   12.24    5.62

   1  11  -8   25.99    7.21

   2  11  -8   85.51    7.62

   2  11  -6   48.10    7.06

   3   8 -11   11.98    4.51

   4   8 -10   62.89    6.01

   4   9  -6   -0.01    6.30

   5   4 -11    5.44    4.06

   5   7  -7    0.35    6.27

   1   8 -11   -2.31    5.17

   1  11  -7   91.34    7.99

   2  11  -7   58.16    7.33

   3   6 -12   14.25    3.57

   3   9 -10   10.79    5.59

   3  10  -6  124.53    7.75

   4   8  -5  114.13    7.05

   4   9  -8   43.10    7.00

   4   9  -7  124.29    8.03

   3  10  -8   17.05    6.89

   3  10  -7   16.23    6.74

   5   5 -10    2.86    5.63

   1   9 -10   16.72    5.99

   2   6 -12   -0.60    4.21

   2   9 -10    2.68    5.83

   4   6 -11   34.22    4.92

   5   3 -11    6.74    3.69

   5   6  -8    5.71    7.16

   4   7 -10    6.25    5.70

   4   8  -8   25.84    7.95

   4   8  -6  186.96    8.36

   2  10  -7   19.51    6.83

   2  10  -6  833.08   13.47

   3   8 -10   21.23    6.07

   4   8  -7  175.60    8.73

   5   4 -10    7.63    5.80

   5   5  -9    7.64    6.81

   1   5 -12    3.91    4.26

   1  10  -7   39.20    7.14

   1  10  -6   33.68    6.55

   3   9  -8   13.35    6.89

   3   9  -7  701.39   13.26

   3   9  -6   60.60    6.76

   4   5 -11   -2.06    4.64

   5   2 -11    0.44    3.74

   1   8 -10   61.01    7.93

   1   9  -9   48.10    7.51

   2   5 -12   -1.80    3.86

   2   9  -9   89.74    7.83

   4   6 -10   -2.94    5.68

   5   5  -8   -4.53    6.21

   3   4 -12    7.53    3.94

   3   6 -11   21.33    5.35

   4   7  -6   43.51    6.69

   5   1 -11   -0.94    3.76

   5   3 -10   13.27    6.09

   2   9  -8    7.95    6.85

   2   9  -6  389.83   10.01

   4   7  -7   23.92    6.85

   1   4 -12    0.61    4.57

   1   6 -11   17.88    6.36

   1   9  -8   81.17    8.09

   2   9  -7   86.64    7.59

   3   8  -6   50.10    6.52

   4   6  -9   85.15    8.57

   5   4  -8   21.97    6.70

   2   4 -12   11.04    4.40

   2   6 -11   18.60    5.66

   2   8  -9    4.21    6.87

   3   3 -12   -0.21    4.66

   4   1 -12    2.45    3.58

   4   5 -10   12.36    6.21

   4   6  -6  117.91    8.13

   5   2 -10   29.49    5.57

   1   8  -9   65.52    7.93

   3   7  -9   82.51    7.90

   4   3 -11   39.59    6.40

   4   6  -7   76.27    8.29

   2   8  -8   60.98    7.60

   4   0 -12    5.06    3.62

   1   3 -12    2.95    4.95

   2   3 -12   -1.37    5.13

   2   5 -11   13.45    6.62

   3   2 -12    2.42    5.04

   4   4 -10   54.07    6.98

   4   5  -9    4.60    6.81

   1   5 -11   20.88    6.03

   2   7  -9   44.85    7.38

   3   7  -7  190.48    8.64

   4   2 -11    4.44    5.21

   1   7  -9   17.73    7.39

   3   6  -9   52.71    7.56

   4   5  -7   21.79    6.75

   3   1 -12   -1.98    4.28

   4   3 -10   -2.47    6.40

   1   2 -12   -0.09    4.47

   2   2 -12    5.15    4.76

   2   4 -11    4.07    5.91

   2   7  -8   94.33    7.88

   3   3 -11   -0.60    5.69

   3   6  -8   67.54    7.59

   4   1 -11    8.16    5.38

   1   4 -11   39.00    6.48

   1   7  -8   90.22    7.90

   2   6  -9   10.27    8.03

   2   7  -7  338.46    9.84

   3   6  -7   78.69    7.21

   4   4  -8   88.35    7.91

   2   1 -12    3.92    5.40

   2   5 -10    7.98    6.80

   3   0 -12    6.58    4.51

   3   4 -10   67.45    7.68

   3   5  -9   41.60    7.43

   1   6  -9   70.55    8.11

   2   3 -11   14.24    7.24

   3   2 -11   21.74    6.14

   1   3 -11    5.20    7.10

   2   6  -8  396.53   10.94

   3  -1 -12    1.41    4.40

   2   0 -12    9.90    4.82

   3   5  -7   46.30    6.72

   4   3  -8    3.56    6.84

   0   5  -9    7.70    7.18

   1   0 -12   -0.72    4.65

   1   6  -8   50.70    7.32

   3  -2 -12   10.11    4.50

   4  -2 -11   -1.91    5.89

   4   3  -7   30.39    6.61

   1   4 -10  103.03    8.31

   2   2 -11    7.84    6.32

   1   2 -11   50.26    6.93

   2   5  -8   11.30    6.60

   3   4  -8   49.08    7.20

   4  -3 -11   32.78    5.51

   4   2  -8   71.60    7.68

   1 -17   1   22.54    7.71

   2 -18   0   48.66    8.18

   2 -16  -2  358.02   11.19

   3 -19   3    0.16    5.11

   3 -17  -2   71.54    9.37

   3 -13  -4   82.13    8.56

   4 -19   0    1.00    5.59

   5 -19   1   11.66    3.90

   5 -16  -3   18.67    5.85

   1 -17   2   61.06    7.94

   1 -16   0   12.23    8.40

   1 -15  -1   12.13    6.88

   3 -19   1   53.13    7.14

   5 -18  -1   -0.36    5.05

   5 -17  -2   53.04    7.05

   2 -18   1  100.39    8.74

   3 -15  -3    8.36    7.48

   4 -19   2    6.41    4.84

   6 -17  -1    4.03    4.00

   6 -16  -2    5.35    5.17

   2 -18   2   39.60    7.65

   2 -15  -2   33.98    7.59

   1 -16   1   36.35    7.72

   2 -17   0   52.29    8.43

   2 -16  -1  114.25    8.98

   3 -16  -2   35.55    7.96

   5 -18   0   32.56    5.44

   1 -16   2  100.28    8.38

   3 -17  -1   30.98    8.09

   3 -14  -3  203.00    9.43

   4 -18   0   30.68    6.90

   6 -17   0    6.61    4.07

   2 -17   1   64.37    8.61

   2 -14  -2   62.28    7.64

   3 -18   3    4.49    6.20

   4 -16  -2   17.19    7.71

   5 -18   1   18.90    5.18

   5 -18   2   16.96    4.58

   5 -17  -1    0.77    5.95

   5 -16  -2   10.76    6.49

   2 -17   2   18.57    7.82

   2 -17   3   75.86    8.12

   4 -18   1    5.37    6.43

   4 -18   2    9.12    6.71

   4 -18   3   49.00    5.84

   6 -17   1    5.26    3.87

   6 -16  -1   23.48    5.11

   2 -16   0  155.80    9.57

   2 -15  -1   61.80    7.97

   3 -17   0   65.94    8.61

   3 -15  -2   47.73    8.16

   3 -13  -3   20.36    7.16

   4 -14  -3   60.73    8.07

   1 -15   2   27.53    8.39

   5 -17   0   64.27    6.83

   7 -14  -1    2.90    4.50

   2 -16   1   60.92    9.62

   3 -17   1   35.79    8.28

   4 -15  -2  346.88   11.39

   5 -17   3    7.80    5.34

   5 -16  -1   20.28    7.86

   6 -16   0    4.87    4.96

   3 -17   2   17.36    7.81

   3 -14  -2   32.91    7.72

   5 -17   1   14.34    5.88

   5 -17   2  108.62    7.31

   6 -14  -2   36.94    6.28

   2 -16   2   41.07    8.28

   2 -14  -1    8.43    6.83

   3 -16   0   -0.29    7.75

   4 -17   3    6.05    6.09

   6 -15  -1   -1.95    5.66

   4 -17   2    1.53    6.65

   6 -16   2   -1.30    4.32

   7 -14   0    2.20    3.99

   4 -16   0   48.03    8.39

   4 -14  -2  233.10   10.36

   4 -12  -3   19.79    8.23

   5 -16   0   57.25    7.48

   7 -13  -1   11.92    5.51

   2 -15   1  171.62    9.56

   3 -16   1   73.64    8.87

   3 -13  -2   26.84    7.33

   4 -15  -1   11.97    7.96

   7 -14   1    0.52    3.93

   2 -15   2   19.46    7.85

   2 -15   3   73.01    9.47

   2 -14   0    4.42    6.87

   3 -16   2    3.70    7.93

   3 -16   3   41.27    8.04

   3 -15   0  140.18    9.52

   3 -14  -1  254.71   10.22

   4 -16   1  111.97    9.07

   4 -16   4   -0.38    6.12

   5 -16   1   17.43    6.80

   5 -16   3    9.13    5.55

   6 -14  -1   18.64    6.54

   4 -13  -2   84.11    9.50

   5 -16   2   39.08    6.66

   6 -15   1   12.61    5.66

   6 -15   3   11.86    4.59

   4 -15   0  159.09    9.84

   5 -13  -2   51.19    7.98

   6 -15   2    9.47    5.27

   7 -13   0   33.00    5.20

   7 -12  -1   41.24    6.48

   2 -14   1   13.23    7.28

   3 -15   1   12.86    8.08

   4 -14  -1   56.59    8.56

   5 -14  -1   38.12    7.99

   3 -15   2  139.29   10.72

   3 -15   4   22.73    7.60

   3 -14   0   61.99    8.28

   3 -13  -1    9.61    6.97

   6 -14   4    8.13    4.29

   7 -13   1   28.04    5.06

   2 -14   2   85.88    8.26

   2 -14   3   55.33    8.93

   3 -15   3   79.56    8.81

   4 -15   1    4.20    7.90

   4 -15   4   40.24    7.31

   4 -12  -2   60.08    7.92

   5 -15   3   37.07    6.69

   5 -14   5   -4.88    5.52

   5 -12  -2   50.89    8.96

   7 -13   2    5.05    4.33

   4 -15   2   73.87    8.58

   5 -14   0   23.37    8.80

   6 -14   1   17.69    6.34

   7 -12   0   20.39    6.54

   3 -14   1  102.46    8.89

   4 -14   0  134.39    9.48

   4 -13  -1   31.44    8.00

   5 -13  -1   22.77    7.84

   7 -11  -1   13.58    5.90

   6 -13   0   31.40    7.32

   3 -14   2   15.71    7.97

   3 -14   4    6.40    7.73

   4 -14   1  131.61    9.40

   4 -11  -2    7.24    6.77

   5 -14   1   37.89    7.90

   5 -14   4    4.87    6.21

   5 -11  -2   75.20    9.17

   6 -13   4    3.85    5.80

   7 -12   1    2.34    5.31

   2 -13   3   11.37    7.06

   3 -14   3  127.75    9.35

   5 -14   3   20.33    7.04

   6 -13   1    8.79    7.91

   7 -12   2   17.89    5.17

   4 -14   2   46.91    8.33

   4 -14   3    1.51    7.50

   4 -12  -1    2.01    7.29

   5 -13   0  155.67    9.42

   5 -13   5   10.09    5.79

   5 -12  -1   43.22    8.06

   6 -13   3    4.31    5.79

   7 -11   0    2.44    6.00

   7 -10  -1    9.14    6.31

   3 -13   1  169.22    9.17

   6 -11  -1   26.72    8.54

   7 -11   4   14.62    4.20

   5 -13   1   35.38    8.06

   7 -11   1   27.37    6.20

   3 -13   4  101.55    8.75

   5 -13   4   14.48    6.93

   6 -12   4   18.77    6.74

   7 -11   2   11.59    5.55

   7 -11   3   14.39    5.04

   4 -13   4   58.51    8.20

   4 -12   0  160.81    9.27

   5 -13   2   55.42    8.22

   5 -12   0   56.45    8.27

   7 -10   0   78.32    7.32

   8  -8   1   28.40    5.38

   4 -13   3   40.72    8.20

   5 -12   5    2.19    6.27

   6 -12   2   21.99    7.13

   6 -12   3   14.64    6.55

   6 -11   0    4.89    7.42

   6 -11   5   29.05    5.40

   6 -10  -1   30.85    7.54

   6 -10   6   11.49    4.25

   7 -10   4    8.23    4.46

   7 -10   1   26.60    7.51

   8  -8   2    2.89    4.17

   3 -12   2   85.74    8.13

   4 -12   1  120.69    9.02

   4 -12   5   32.70    7.77

   5 -12   1  131.57    9.16

   7 -10   2   -0.41    6.87

   7 -10   3    9.26    5.44

   3 -12   4  174.10    9.35

   5 -12   2   10.61    7.57

   5 -11   0  137.59    9.13

   5 -10  -1    6.69    7.12

   6 -11   1   42.13    7.75

   6 -11   4   29.24    6.45

   7  -9   0   50.62    7.24

   8  -7   1   12.93    5.64

   4 -12   2  218.82   10.08

   4 -12   4   17.51    7.83

   5 -12   3   14.42    7.68

   6 -10   0   14.54    8.63

   6  -9  -1   63.51    7.85

   8  -7   2   13.24    5.16

   4 -12   3    7.09    7.47

   5 -11   5   33.34    7.11

   6 -10   5   -3.70    5.55

   6  -9   6    6.75    4.76

   7  -9   1   26.50    7.94

   7  -9   4   -2.30    4.91

   5 -10   6    9.80    6.08

   7  -9   3    4.46    6.68

   7  -8   5   16.88    4.51

   4 -11   5   94.42    8.69

   5 -11   4   87.67    8.59

   5 -10   0   49.86    7.76

   5  -9  -1   61.91    7.44

   6 -10   1   58.07    8.15

   7  -9   2    7.20    6.42

   8  -6   1    3.89    5.07

   3 -11   3   61.91    7.63

   3 -11   4  356.24   10.83

   5 -11   3   37.14    8.00

   6 -10   4   11.27    6.76

   6  -9   0   26.24    8.76

   8  -6   2   11.71    4.84

   8  -6   3   11.63    4.33

   4 -11   3  318.62   10.77

   4 -11   4   65.93    8.29

   6 -10   2    9.78    7.38

   7  -8   1   48.15    7.43

   7  -8   4   -0.85    5.34

   5 -10   1   40.80    7.77

   5  -9   6    8.01    7.32

   7  -8   3   16.68    7.27

   7  -7   5   17.59    4.88

   8  -5   1    3.78    6.09

   5  -9   0   65.88    8.63

   6  -9   1  149.55    9.18

   7  -8   2   -9.60    6.50

   8  -5   2    4.33    5.69

   8  -5   3   17.05    4.67

   4 -10   5    2.51    7.34

   5 -10   2    8.95    7.48

   5 -10   4   37.91    7.89

   6  -9   4    1.21    6.84

   6  -8   0   40.73    7.71

   3 -10   4  424.07   10.98

   4 -10   2  181.72    8.97

   5 -10   3   60.70    8.25

   6  -9   2    1.35    7.36

   7  -7   4   -0.85    5.65

   7  -5   6    5.81    3.94

   4 -10   3  272.75   10.05

   4 -10   4   21.72    7.59

   5  -9   5   -1.36    7.14

   6  -7   6   17.71    5.74

   7  -7   2   19.91    6.92

   7  -7   3    7.66    6.31

   7  -6   0   64.77    7.67

   7  -6   5    7.05    5.09

   8  -4   3    2.88    5.33

   5  -9   1   21.26    7.07

   6  -8   1   97.20    8.54

   5  -9   4   17.11    7.65

   5  -8   0   23.01    6.73

   6  -5   7    4.02    5.29

   7  -4   6   -2.10    4.75

   8  -3   1   31.10    6.66

   8  -3   4    2.52    3.97

   5  -9   3  278.65   10.62

   6  -8   2  131.74    9.03

   7  -6   1  171.55    9.03

   7  -5   0   63.99    8.62

   4  -9   4  244.03   10.67

   6  -7   5   40.62    7.05

   6  -6   6    6.34    5.85

   7  -6   3   34.29    6.99

   7  -5   5    6.37    5.22

   8  -3   2   30.17    5.60

   8  -3   3    0.34    4.75

   8  -2   4   28.56    5.03

   4  -9   3  508.75   11.83

   6  -7   1   56.24    7.84

   6  -6   0   66.94    7.67

   6  -4   7   10.30    4.86

   7  -5   1   18.36    7.19

   7  -5   4    4.66    6.02

   7  -4   0   74.57    8.72

   7  -3   6    5.07    4.35

   8  -2   3   14.82    5.60

   4  -8   5   95.86    9.30

   5  -8   2  157.13    8.71

   5  -8   4   10.71    7.48

   6  -7   2  221.86    9.87

   6  -7   3   22.16    7.58

   7  -4   5    5.58    5.41

   8  -2   2    9.91    5.47

   8  -1   4   12.12    4.24

   6  -6   5   -0.19    6.67

   6  -5   6    7.49    6.00

   7  -5   3    2.84    6.65

   4  -8   4  668.69   13.04

   4  -7   6   10.08    7.21

   5  -7   1   51.64    7.02

   5  -7   5    1.64    7.21

   5  -5   7   17.55    7.20

   7  -4   1   53.98    8.54

   8  -1   2   56.63    6.65

   8   0   4   41.65    5.18

   4  -8   3  172.29    8.38

   5  -6   6   33.12    7.37

   6  -6   4    3.09    7.16

   6  -3   7    8.24    5.12

   7  -4   4    3.22    6.20

   7  -3   5   -2.61    6.27

   5  -7   2   57.59    7.22

   5  -7   4   40.98    7.74

   6  -6   2   40.04    7.62

   8   0   3    2.36    5.49

   4  -7   5  156.33    8.74

   5  -7   3   12.62    6.93

   6  -4   6    3.95    6.14

   8   0   2   21.71    5.51

   8   1   4   10.39    4.19

   5  -6   5    5.09    8.35

   5  -4   7   16.11    7.32

   6  -5   1  408.21   11.09

   6  -2   7   -0.43    5.06

   7  -3   1   31.38    7.25

   7  -3   4   13.90    6.47

   8   2   4   28.27    4.79

   4  -7   4  480.89   11.29

   4  -6   6  225.56    9.40

   5  -5   6    7.01    8.05

   6  -5   4   74.85    8.07

   7  -3   2   24.20    7.20

   8   1   2   40.79    5.59

   8   1   3   44.32    5.27

   5  -6   4   15.46    8.23

   6  -5   3   98.87    8.27

   6  -3   6    1.13    7.14

   7   0   6    3.41    4.50

   8   2   3   11.25    5.26

   5  -6   2    2.38    6.30

   5  -6   3  204.35    8.97

   6  -1   7   31.99    6.31

   7  -2   1   39.81    7.20

   7  -2   4   10.43    6.37

   7  -1   5   65.90    7.18

   8   2   2   15.52    5.12

   4  -6   5  232.78    9.25

   6  -4   1   82.17    7.69

   7  -2   2   30.22    8.19

   7   1   6    8.15    4.49

   8   3   3    1.86    4.29

   4  -5   6  197.76    9.74

   5  -5   5   76.28    8.05

   5  -4   6   30.38    8.36

   6  -4   4   50.34    7.64

   4  -6   4   -1.10    6.12

   6  -4   2  203.60    9.28

   6  -4   3   16.61    7.13

   6   0   7   10.05    6.06

   7  -1   1   19.84    6.86

   7  -1   4    2.75    6.23

   8   5   3    8.85    4.42

   5  -5   2   32.89    6.35

   5  -5   4   73.52    7.82

   7  -1   2    4.29    7.76

   5  -5   3    2.75    6.25

   6  -3   1    8.47    6.49

   6  -3   4   28.20    8.29

   6  -2   0   13.33    7.21

   4  -5   5  283.28    9.48

   5  -4   5   32.84    7.25

   5  -3   6   44.86    7.40

   6  -3   2  174.08    8.71

   6  -1   6   -0.35    6.15

   6   1   7   41.80    5.66

   7   0   1   21.95    6.84

   7   1   5   50.77    6.15

   4  -4   6   76.89    7.53

   7   0   2   15.60    7.75

   7   4   6    3.67    3.97

   5   1   8   12.85    5.35

   6  -2   1   34.37    7.68

   7   1   4    0.61    7.15

   7   2   5   17.30    5.52

   7   5   6    5.46    3.79

   5  -4   3   38.55    6.62

   6   0   6   20.17    6.43

   6   2   7   -0.80    5.05

   4  -4   5   29.55    7.41

   5  -3   5   61.73    7.57

   5  -2   6   49.56    7.46

   5   2   8   24.01    6.13

   6  -2   2    7.27    6.61

   6  -2   3   16.77    6.95

   6  -1   5   10.88    6.83

   7   1   2    5.07    6.55

   7   3   5   10.03    5.31

   4  -3   6   33.80    7.73

   6   3   7    6.99    4.97

   7   2   4    8.61    6.15

   5  -3   4  112.92    7.87

   6  -1   1   85.01    7.23

   6  -1   4   94.91    8.01

   6   1   6    2.44    6.19

   7   2   2   25.76    7.57

   7   4   5    4.73    5.10

   5  -3   3   74.16    6.87

   5   3   8    5.52    5.08

   6  -1   2   66.86    8.16

   6  -1   3   11.46    7.65

   6   4   7    1.77    4.78

   7   3   4   11.48    6.02

   7   5   5    4.50    4.82

   4  -1   7   18.99    7.67

   5  -2   5   18.87    6.85

   5  -1   6   61.21    7.48

   6   5   7    5.96    4.54

   7   6   5    7.38    4.59

   5   4   8    7.12    5.74

   6   0   1   67.69    7.72

   6   0   4   80.12    7.71

   7   3   2   14.35    6.46

   7   4   4    8.45    5.78

   7   7   5   14.91    4.39

   4  -2   6   61.45    7.01

   5  -2   4   14.09    6.40

   6   1   5   17.85    6.81

   6   3   6    4.13    6.90

   6   6   7   80.19    5.34

   7   5   4    3.65    5.51

   5  -2   3    6.98    5.69

   5  -1   5   32.42    7.03

   5   0   6    9.84    6.82

   5   5   8    5.64    4.73

   6   0   2   27.98    6.72

   6   0   3   -1.67    6.50

   6   7   7   29.89    4.43

   6   8   7    9.01    3.69

   7   6   4   45.33    6.55

   6   1   4   97.51    7.80

   7   5   3    2.34    5.90

   7   7   4   -3.81    5.60

   4  -2   5   24.40    6.86

   5   6   8   13.01    4.66

   6   1   1   76.90    6.95

   6   4   6    7.53    5.83

   7   6   3   29.05    6.86

   7   8   4    2.42    4.56

   7  10   4    4.97    3.65

   4  -1   6   17.66    6.43

   5  -1   4   38.49    6.55

   5   1   6   57.09    7.37

   5   7   8   25.09    4.53

   6   1   3   15.44    6.62

   6   5   6    6.98    5.50

   7   6   2   42.24    6.33

   7   7   3    4.51    6.20

   5  -1   3  121.14    7.08

   5   0   5   28.46    6.83

   5   9   8    6.19    3.51

   6   3   5   14.11    6.66

   7   7   2   17.53    6.62

   7   8   3   15.28    6.00

   4   1   7   16.60    6.50

   6   6   6    5.19    5.39

   7   8   2   -0.26    5.32

   7   9   3   23.15    4.95

   5   0   4   11.15    6.92

   5   2   6   46.92    7.13

   6   2   2    6.24    6.23

   6   2   3   21.71    6.70

   6   3   4   18.23    7.65

   6   7   6   19.78    5.30

   4  -1   5  103.73    6.84

   4   0   6    6.64    6.16

   5   1   5   43.11    6.95

   6   8   6   44.55    5.36

   6   9   6   13.10    4.53

   6  11   6   24.93    3.80

   4   2   7    4.29    6.20

   5   0   3   37.86    5.97

   5   5   7   19.03    6.10

   6   3   1    8.51    5.94

   6   3   3   19.21    6.61

   4   5   8   24.36    5.91

   5   3   6   36.44    6.93

   6   4   4   53.91    7.11

   6   6   5   -0.29    6.01

   0  -1  -8    5.80    4.41

   1  -1  -9  132.47    6.41

   1   1  -8   18.31    4.52

   2  -2 -10   25.49    5.12

   2   2  -8   28.64    4.73

   3 -10 -11    9.02    3.13

   3  -6 -11   20.71    3.99

   3   1  -9   28.58    5.12

   4  -7 -11   19.55    3.23

   4  -6 -11   27.15    3.57

   0  -5  -9   14.92    5.85

   1  -5 -10   -0.72    4.81

   2   0  -9   21.99    5.06

   3  -9 -11    0.79    3.02

   3  -8 -11    7.52    3.41

   3  -7 -11    0.05    3.56

   3   2  -8   81.11    6.14

   4  -9 -11   -0.80    2.46

   4  -8 -11    4.65    2.81

   0  -2  -8   -1.55    5.18

   2  -3 -10   12.96    5.10

   3  -2 -10   25.08    5.13

   4   0  -9  177.56    6.59

   5  -4 -10    4.68    3.70

   1  -9 -10   12.80    5.03

   1  -8 -10   61.08    5.18

   1  -2  -9   32.26    5.43

   1   0  -8   89.63    6.09

   3   0  -9    3.12    4.89

   2  -4 -10   25.88    5.34

   2  -1  -9    2.13    4.97

   2   1  -8   21.37    4.76

   3  -3 -10   28.96    5.25

   4   1  -8   27.50    5.62

   5  -5 -10    6.29    3.71

   0  -3  -8   23.93    4.94

   2  -5 -10    3.64    5.81

   3   1  -8  242.04    7.76

   4  -4 -10   44.86    5.72

   4  -1  -9   71.85    6.33

   5  -6 -10    3.54    4.13

   2 -12 -10    6.15    3.91

   3  -4 -10   66.12    5.82

   3  -1  -9   23.51    5.34

   0  -4  -8  138.06    6.94

   1  -4  -9   11.41    5.42

   1  -1  -8   27.88    4.96

   2  -6 -10   20.24    5.36

   2  -2  -9   90.94    6.26

   4  -5 -10   24.65    4.84

   5 -10 -10    7.12    2.73

   5  -9 -10    2.94    3.48

   5  -8 -10   25.53    3.57

   2 -11 -10    0.21    3.89

   2 -10 -10    1.16    4.90

   2  -9 -10   -0.36    5.25

   2   0  -8   29.59    4.99

   3 -13 -10    2.95    2.74

   4  -2  -9  127.37    6.50

   4   0  -8  370.77    8.83

   0  -5  -8   36.83    6.06

   1  -5  -9   11.17    5.52

   3 -12 -10    4.32    3.86

   3  -2  -9   51.32    5.81

   3   0  -8  698.07   10.72

   4 -12 -10   -1.85    2.72

   4  -6 -10    1.88    4.56

   1  -2  -8   22.38    5.07

   3 -11 -10    5.61    4.43

   3  -7 -10   50.47    5.49

   4 -11 -10    0.53    3.19

   4  -7 -10    4.98    4.42

   6  -9  -9    5.32    2.79

   1  -7  -9   24.05    6.64

   3 -10 -10   18.22    4.39

   3  -9 -10   11.09    4.62

   3  -8 -10   14.66    4.91

   4 -10 -10   13.35    3.82

   4  -9 -10   59.49    4.74

   4  -3  -9   35.35    5.64

   1  -8  -9   70.48    6.20

   1  -3  -8   30.76    5.35

   2  -4  -9  289.12    8.55

   4  -1  -8   29.61    5.42

   5  -5  -9   -1.39    4.70

   3  -1  -8  245.24    7.69

   4  -4  -9   20.43    5.49

   3  -4  -9  105.97    6.76

   5  -6  -9   66.48    5.58

   1  -4  -8   34.12    5.51

   2  -6  -9    6.57    5.72

   3  -5  -9   37.42    6.86

   4  -5  -9    4.28    5.38

   4  -2  -8   60.86    5.98

   5  -7  -9    9.06    4.77

   5  -3  -8   19.07    5.38

   2 -13  -9    5.62    4.42

   2  -7  -9   35.92    6.11

   3  -2  -8   85.64    6.24

   4 -14  -9   13.21    3.75

   5 -12  -9   21.15    3.43

   5  -8  -9   10.07    4.57

   1  -5  -8   28.55    5.63

   2 -12  -9   16.73    5.04

   2  -8  -9    9.26    5.83

   2  -3  -8   26.89    5.37

   4  -6  -9   80.63    6.36

   5 -11  -9    1.18    3.60

   5 -10  -9    8.97    4.14

   5  -9  -9    2.69    4.31

   5  -4  -8   26.45    6.32

   1  -6  -8   46.49    6.81

   2  -9  -9   85.43    6.75

   3 -13  -9   40.36    5.35

   3  -7  -9  107.95    6.97

   4 -13  -9    5.09    3.70

   4  -3  -8    5.57    5.46

   4  -1  -7   -3.68    4.84

   6  -9  -8    0.20    4.46

   6  -8  -8    0.35    4.10

   3 -12  -9   35.02    5.85

   3  -8  -9   16.75    5.89

   3  -3  -8   45.64    5.88

   5  -5  -8    0.99    6.23

   6 -11  -8    3.98    3.29

   6 -10  -8    6.42    3.70

   1  -7  -8   70.23    6.47

   3 -11  -9    1.60    5.17

   4 -11  -9   34.57    5.01

   4 -10  -9   21.64    5.12

   4  -9  -9   17.80    5.30

   2  -5  -8   23.47    5.72

   3  -4  -8   39.40    5.97

   1 -10  -8   28.61    6.23

   2 -15  -8    8.68    5.24

   4 -16  -8    8.41    3.18

   4  -2  -7  375.29    8.72

   3 -16  -8    5.66    3.67

   4  -5  -8   56.76    6.35

   5 -14  -8   28.69    3.71

   2 -14  -8   10.06    5.97

   2  -7  -8   98.45    7.87

   4 -15  -8    7.80    4.38

   4  -6  -8  193.52    8.71

   5 -13  -8   -3.00    3.83

   5  -4  -7  131.25    7.68

   3 -15  -8   13.57    4.54

   3  -6  -8   76.87    6.72

   4  -3  -7   33.44    5.64

   5 -12  -8   24.81    4.71

   5 -10  -8   14.13    5.23

   5  -9  -8   15.89    5.56

   6 -13  -7   11.54    3.98

   2 -12  -8   70.73    7.60

   2  -9  -8   12.33    6.21

   3 -18  -7   12.52    3.33

   4 -14  -8    5.41    4.35

   4  -7  -8   45.53    6.43

   6 -12  -7    5.46    4.46

   6  -9  -7   23.14    5.83

   2 -11  -8   68.03    6.92

   2 -10  -8   21.38    6.43

   3 -14  -8   45.73    5.51

   4 -13  -8   14.92    5.06

   4  -8  -8   24.85    6.15

   5  -5  -7   32.22    6.03

   6 -11  -7    9.20    4.38

   6 -10  -7    9.17    4.65

   3 -13  -8    6.92    5.60

   3  -9  -8   11.76    6.26

   3  -8  -8  266.45    9.01

   4 -12  -8    2.56    5.16

   4  -4  -7   14.04    5.53

   3 -11  -8   37.17    6.49

   3 -10  -8   18.66    6.32

   3  -4  -7   13.16    4.88

   4 -17  -7   11.62    3.63

   5  -6  -7  102.60    7.01

   1  -9  -7  191.99    8.57

   2 -16  -7   16.94    5.17

   3 -17  -7    9.42    4.24

   4  -5  -7   28.31    5.99

   5 -15  -7   12.75    4.00

   5  -7  -7    4.88    6.89

   1 -11  -7   88.53    7.00

   1 -10  -7   24.60    6.19

   3  -5  -7   41.21    5.76

   4 -16  -7   23.66    5.17

   3 -19  -6   10.63    3.48

   3 -16  -7   31.50    5.27

   4  -6  -7   70.45    6.68

   5 -13  -7    9.67    5.83

   5  -8  -7   12.05    6.11

   6 -14  -6   30.66    4.12

   2  -7  -7  314.88    8.91

   4 -15  -7   48.80    5.33

   5 -17  -6   29.04    3.66

   5 -12  -7   13.81    5.54

   5  -9  -7   77.81    6.95

   6 -13  -6  108.32    6.10

   2 -14  -7   35.99    6.45

   2  -8  -7  414.89    9.92

   3 -15  -7    1.66    5.45

   4 -18  -6    3.53    4.26

   4  -7  -7   17.89    6.21

   5  -5  -6  205.48    7.90

   6 -12  -6    7.76    4.82

   6 -11  -6   28.66    6.18

   6 -10  -6   40.87    6.57

   2 -13  -7    9.53    6.41

   2 -12  -7   67.92    8.09

   2 -10  -7   22.51    7.46

   2  -9  -7   84.23    6.98

   4 -14  -7    8.94    5.53

   4  -8  -7  185.18    8.23

   2 -11  -7   53.39    7.01

   3 -18  -6   15.32    4.57

   3  -8  -7   12.58    6.12

   4 -10  -7   13.15    7.27

   4  -9  -7   96.39    7.36

   5 -16  -6   44.73    4.68

   5  -6  -6    7.52    5.96

   2 -17  -6   -3.28    5.23

   3 -13  -7   60.71    7.01

   3 -12  -7   20.16    6.58

   3 -11  -7  105.16    7.58

   3 -10  -7   17.46    6.48

   4 -11  -7   35.22    6.66

   4  -5  -6    6.09    5.37

   5 -18  -5    6.16    3.37

   5 -15  -6   55.92    5.45

   5  -7  -6  330.89    9.45

   6 -15  -5    4.50    3.91

   3 -17  -6   13.00    5.37

   4 -19  -5   23.31    3.90

   5 -14  -6    4.02    5.34

   5  -8  -6   15.78    6.35

   6 -14  -5    1.86    5.22

   4 -16  -6   16.44    5.27

   4  -6  -6  116.37    6.96

   5 -13  -6   14.37    5.93

   5  -9  -6   17.06    6.48

   6 -13  -5   54.93    6.32

   2 -15  -6   -4.08    7.25

   3 -19  -5   32.66    4.78

   3 -16  -6   21.37    6.06

   5 -11  -6    9.25    6.35

   5 -10  -6  129.61    7.85

   6 -12  -5   65.90    6.13

   6 -11  -5  199.91    8.45

   4 -15  -6   33.02    6.12

   4  -7  -6   40.41    6.24

   6 -16  -4    8.36    3.75

   2 -18  -5    5.81    5.51

   2 -14  -6    7.77    6.62

   4 -20  -4    5.65    3.47

   4 -18  -5   11.83    4.68

   4  -8  -6  167.77    7.99

   2 -13  -6    5.90    6.61

   2 -12  -6   45.87    7.83

   2 -10  -6  875.22   13.64

   2  -9  -6  369.35    9.31

   3 -18  -5    4.85    6.07

   3 -14  -6   14.40    6.62

   3  -8  -6   41.97    6.01

   4 -12  -6  106.31    8.60

   4  -9  -6   -4.00    6.09

   2 -11  -6   55.56    6.89

   3 -20  -4    2.18    4.14

   3 -13  -6   40.94    6.99

   3  -9  -6   50.98    6.51

   4 -17  -5    5.61    6.06

   4 -11  -6   44.76    6.98

   5 -18  -4   17.39    4.20

   5 -15  -5    1.83    5.46

   5  -7  -5  128.51    8.13

   3 -12  -6   56.62    7.17

   3 -11  -6  551.80   11.75

   3 -10  -6  122.77    7.60

   6 -14  -4   25.43    5.33

   3 -21  -3   11.73    4.25

   3 -17  -5   28.52    6.22

   4 -19  -4   21.73    4.67

   5  -8  -5   39.61    6.62

   6 -13  -4   58.12    6.19

   4 -16  -5   14.78    5.99

   5 -19  -3   10.32    3.72

   5 -17  -4    5.03    4.79

   5 -12  -5   49.23    6.98

   5 -11  -5   28.40    7.83

   3 -19  -4   38.37    5.54

   4 -20  -3   29.00    4.33

   5 -16  -4   13.82    5.55

   6 -17  -2   -3.93    4.08

   6 -15  -3    4.80    4.81

   3 -15  -5   16.59    6.72

   4  -8  -5   90.50    6.89

   5 -18  -3    8.07    4.45

   2 -14  -5    9.36    6.74

   3 -20  -3   11.77    5.59

   3 -18  -4    4.91    5.88

   4 -13  -5  106.16    7.86

   4 -12  -5   12.74    6.59

   4 -10  -5   98.80    8.16

   4  -9  -5   20.72    6.26

   5 -15  -4   84.28    7.05

   6 -14  -3  118.70    6.70

   2 -13  -5  262.19    9.23

   2 -12  -5   25.90    6.46

   3 -13  -5  310.90    9.85

   4 -17  -4   14.20    5.95

   5 -19  -2    5.32    3.83

   6 -13  -3    9.06    5.79

   2 -17  -4   13.70    7.60

   3 -21  -2   27.00    4.91

   3 -11  -5   49.71    6.61

   4 -19  -3    1.02    4.89

   5 -17  -3    2.40    5.18

   5 -13  -4   10.87    7.54

   5  -8  -4  163.23    7.82

   5 -12  -4   17.93    6.78

   5 -11  -4   59.39    8.20

   5  -9  -4    6.37    6.26

   6 -17  -1    6.99    3.64

   2 -19  -3   30.26    7.08

   3 -19  -3   25.03    5.86

   4 -20  -2   10.17    4.37

   2 -16  -4    1.94    6.76

   4 -18  -3   75.52    6.42

   4 -15  -4   85.58    7.64

   5 -18  -2    3.73    4.72

   6 -14  -2   34.30    6.66

   4 -14  -4   37.91    7.07

   5 -19  -1    4.50    3.93

   6 -16  -1   25.69    4.64

   6 -13  -2   41.84    7.05

   2 -20  -2   26.58    6.56

   2 -15  -4    8.47    6.83

   3 -20  -2   21.38    5.33

   3 -15  -4  146.63    8.48

   4 -13  -4   73.39    7.38

   2 -14  -4  351.52   10.69

   3 -14  -4  455.31   11.79

   4 -19  -2   15.26    5.26

   4 -12  -4   51.78    7.11

   4 -11  -4   31.57    6.56

   4 -10  -4   15.43    6.17

   4  -9  -4   91.08    6.84

   6 -15  -1    2.66    4.98

   5 -13  -3   81.33    7.67

   6 -16   0    2.72    4.77

   2 -17  -3  151.91    9.28

   2 -13  -4  193.88    8.28

   3 -17  -3   93.79    7.66

   3 -12  -4  137.62    7.68

   4 -16  -3   75.75    7.53

   5 -19   0   48.68    4.44

   5 -18  -1    3.87    4.84

   5 -16  -2    5.13    6.04

   5 -12  -3  135.72    8.21

   5 -10  -3   87.09    8.18

   5  -9  -3    0.83    6.09

   6 -14  -1   19.53    5.68

   3 -19  -2  106.65    7.12

   4 -18  -2   36.72    6.29

   3 -16  -3  486.84   12.18

   4 -15  -3   30.27    7.06

   6 -15   0   36.92    5.21

   3 -21   0    6.04    4.30

   3 -20  -1   21.93    5.45

   4 -20   0    4.34    5.00

   4 -19  -1   22.80    5.51

   4 -14  -3   57.90    7.22

   5 -19   1    9.44    3.70

   5 -17  -1    5.31    5.50

   2 -20  -1   27.14    5.95

   4 -13  -3   19.28    7.76

   5 -18   0   32.96    5.14

   5 -14  -2  120.19    8.13

   2 -21   0    7.38    4.91

   2 -15  -3  195.48    8.70

   3 -15  -3   13.25    6.77

   4 -12  -3    9.43    7.23

   5 -16  -1   19.67    7.15

   5 -13  -2   63.93    8.32

   4 -18  -1   10.78    5.92

   4 -16  -2   16.70    6.74

   4 -11  -3  113.29    7.44

   4 -10  -3   19.76    6.03

   5 -12  -2   45.59    8.05

   2 -14  -3  456.47   10.63

   3 -21   1    5.70    4.95

   3 -19  -1   36.43    6.44

   4 -20   1   18.65    4.34

   5 -18   1   19.59    4.64

   5 -17   0   63.32    6.15

   5 -11  -2   83.67    7.41

   5 -10  -2   69.71    7.85

   2 -17  -2   48.13    7.41

   2 -13  -3   95.06    7.56

   3 -20   0   48.29    5.80

   3 -13  -3    7.99    6.12

   4 -19   0    0.22    5.20

   4 -15  -2  338.15   10.25

   3 -12  -3   92.81    6.79

   5 -14  -1   32.45    7.96

   2 -21   1   17.10    4.94

   2 -20   0   32.34    6.12

   3 -21   2   16.90    4.71

   3 -16  -2   37.14    7.21

   5 -16   0   66.73    6.81

   4 -13  -2   85.69    8.23

   5 -17   1    8.77    5.25

   5 -13  -1   15.30    6.77

   1 -15  -2  215.22    8.45

   2 -18  -1   54.83    7.34

   3 -20   1    6.08    5.13

   3 -19   0   40.39    6.38

   3 -15  -2   44.43    7.08

   4 -16  -1   96.56    7.75

   5 -12  -1   42.60    8.03

   2 -15  -2   40.49    6.80

   3 -17  -1   43.12    7.20

   4 -12  -2   64.59    7.01

   5 -11  -1  147.42    8.04

   2 -21   2   19.03    4.70

   3 -14  -2   23.58    6.50

   4 -19   2    3.97    4.68

   4 -15  -1   13.78    6.81

   5 -17   3    3.15    4.73

   5 -16   1   22.29    6.02

   5 -14   0   12.29    7.61

   5 -10  -1    6.47    6.15

   2 -20   1   28.95    5.96

   2 -17  -1  141.55    8.37

   2 -14  -2   54.67    6.60

   3 -13  -2   32.47    6.97

   4 -18   1    8.09    5.79

   2 -21   3   15.67    4.80

   3 -20   2   -2.01    4.87

   3 -16  -1  157.69    8.50

   4 -19   3   16.23    4.28

   4 -14  -1   62.35    7.32

   5 -16   2   39.61    6.62

   5 -15   1  189.27    8.23

   5 -13   0  175.08    8.53

   3 -19   1   63.17    6.74

   2 -18   0   56.75    7.34

   2 -16  -1  112.75    7.90

   3 -20   3   40.42    4.86

   4 -18   2   16.81    5.65

   4 -13  -1   36.05    6.82

   5 -16   4   24.20    4.79

   5 -12   0   56.70    7.21

   2 -20   2   17.25    5.62

   3 -15  -1   91.24    7.59

   4 -12  -1    0.86    7.07

   5 -15   2   12.93    6.01

   5 -11   0  129.40    7.86

   4 -15   0  158.60    8.56

   5 -13   1   48.09    7.98

   1 -15  -1   11.18    6.02

   2 -15  -1   57.60    6.97

   4 -18   4   15.92    4.38

   4 -16   1  108.69    8.68

   5 -15   3   43.51    5.85

   2 -20   3    2.16    5.06

   3 -16   0   11.01    6.69

   4 -17   2    3.19    6.05

   4 -14   0  129.63    8.18

   5 -15   4    9.99    4.69

   5 -12   1  131.29    8.68

   2 -18   1  113.27    8.83

   2 -14  -1    6.93    5.95

   3 -19   3    8.97    5.22

   1 -18   1   66.56    7.49

   2 -20   4   52.95    5.15

   2 -20   5   14.22    3.85

   2 -19   2    0.27    6.10

   3 -19   5   21.11    4.03

   3 -18   2   15.92    6.37

   3 -17   1   32.05    6.98

   4 -13   0   68.90    7.30

   5 -14   3   17.97    6.05

   5 -13   2   50.55    6.94

   5 -11   1   59.27    7.09

   1 -16   0   13.88    7.37

   2 -16   0  153.96    8.31

   3 -15   0  140.29    8.16

   4 -17   4   30.49    6.11

   4 -17   5   -0.67    4.13

   5 -14   4    8.42    5.18

   4 -12   0  158.97    8.04

   5 -12   2    6.23    6.46

   1  -9   8  200.00   10.36

   2 -13   6   25.80    7.75

   2 -12   7  128.59    9.02

   3 -14   2   19.09    7.18

   3 -14   5   31.68    7.60

   3  -9   9    6.48    6.18

   4 -14   5   12.32    7.67

   4 -11   8    0.75    4.91

   5 -14   4    7.21    5.59

   6 -13   4    2.35    4.20

   3 -14   4   13.14    8.61

   3 -11   8    0.90    6.13

   1 -11   6  326.92   10.93

   1 -10   7   32.53    7.90

   2 -13   3   10.96    7.99

   2 -13   5   29.10    7.95

   2 -10   8    6.19    7.39

   3 -12   7   27.69    7.44

   4 -14   3    4.84    8.19

   4 -13   6   -3.42    6.46

   4 -12   7   32.18    6.28

   2 -13   4   88.13    8.45

   4  -8   9    4.30    4.37

   5 -13   5    7.66    5.82

   6 -12   5   11.36    4.38

   1 -11   5   55.02    7.55

   2 -11   7   56.98    8.53

   3  -8   9   -0.13    5.76

   5 -12   6   15.93    5.65

   1  -9   7   60.99    9.21

   2  -9   8   50.78    9.33

   3 -13   5   73.46    8.67

   5 -13   4    6.68    6.59

   5  -9   8    4.53    4.30

   6 -12   4   11.31    6.01

   1 -10   6  101.17    8.53

   3 -13   4   94.76    8.92

   3 -12   6  177.55   10.14

   4 -11   7   28.71    6.96

   4  -7   9   -0.18    5.56

   2 -12   4  162.93    9.21

   2 -11   6    0.43    8.01

   2 -10   7  131.20    9.75

   4 -13   3   38.30    8.95

   4 -13   4   60.69    8.41

   4 -12   6   53.68    7.99

   4  -9   8   -3.07    6.08

   5 -12   5    2.44    6.73

   5 -10   7    8.35    5.56

   5  -8   8   -1.06    5.52

   6 -10   6   10.23    4.79

   1  -9   6   24.23    7.34

   1  -8   7  156.64    9.32

   2  -8   8   65.50    8.61

   3 -12   5   29.50    8.43

   4  -6   9    9.42    6.15

   5 -11   6   -4.69    6.09

   2 -11   5  421.64   12.20

   3 -12   2   87.14    8.02

   3 -12   4  182.88   11.17

   3 -11   6   69.59    8.92

   3 -10   7   95.32    9.30

   4 -12   5   29.95    8.38

   4 -10   7    4.45    7.17

   6  -8   7    8.84    4.32

   2 -11   4   97.92    8.30

   2 -10   6  125.11    9.67

   2  -9   7  156.74   10.11

   3 -12   3  110.10    8.87

   5 -12   3   13.19    7.50

   1  -7   7   84.88    8.34

   2  -7   8   50.26    8.57

   4 -12   3    0.27    8.89

   4 -12   4   23.77    8.33

   5 -11   5   38.92    8.76

   5  -7   8   34.46    5.78

   6  -9   6    3.49    6.26

   3 -11   5  129.64    9.80

   6 -10   5    0.50    5.97

   7  -9   4   -1.90    4.58

   2 -10   5  198.73    9.92

   2  -8   7    4.26    9.45

   3  -9   7   12.94    8.44

   4 -11   5  106.76    9.72

   6  -7   7   25.64    5.16

   2  -9   6   24.57    8.23

   3 -11   4  356.32   11.88

   3  -7   8    8.34    8.05

   4  -7   8   20.58    7.34

   5 -11   4   82.06    8.91

   5  -6   8    9.90    6.64

   5 -11   3   31.56    9.30

   5  -8   7   27.84    6.85

   6 -10   4   12.96    6.97

   3 -10   5   12.22    9.55

   3  -8   7   32.63    8.97

   4 -11   3  292.01   10.95

   6  -9   5   23.60    6.85

   6  -8   6   37.75    6.47

   2  -7   7   27.57    8.35

   3  -9   6   93.71    9.56

   3  -6   8   25.55    8.33

   4  -6   8    3.60    7.41

   5  -5   8   -0.75    6.85

   6  -6   7   65.81    6.12

   7  -8   4    1.80    5.29

   7  -7   5   13.42    5.13

   2  -8   6  534.53   13.17

   4  -9   6   -5.94    8.42

   5  -7   7   15.74    7.15

   3 -10   4  423.86   12.20

   5 -10   4   46.51    8.71

   6  -9   4    4.27    8.50

   7  -5   6    3.41    4.44

   3  -7   7   74.77    9.37

   3  -5   8   99.94    9.38

   4  -5   8   30.99    7.89

   5 -10   3   53.91    8.76

   5  -9   5    7.95    8.11

   5  -4   8    6.42    7.14

   6  -8   5   16.34    7.17

   6  -7   6   19.42    6.69

   6  -5   7    1.71    5.59

   3  -9   5  587.48   14.05

   3  -8   6   91.59    9.54

   7  -7   4   -7.04    5.81

   7  -6   5    9.33    5.46

   2  -7   6   52.47    7.87

   4  -8   6   29.21    8.86

   5  -6   7   26.60    7.78

   7  -4   6    0.37    4.63

   3  -9   4   11.56    7.33

   3  -4   8  298.08   11.40

   5  -3   8   13.06    6.44

   6  -6   6    8.07    6.71

   6  -4   7    5.22    5.81

   4  -9   4  242.15   11.08

   4  -6   7   28.97    8.64

   6  -7   5   40.88    7.97

   7  -7   3    1.76    6.46

   3  -7   6  734.12   15.37

   5  -5   7   24.79    7.72

   7  -6   4   54.09    7.93

   7  -5   5    9.34    5.89

   7  -3   6    7.34    4.88

   4  -8   5   91.66    9.60

   4  -7   6    7.36    8.54

   5  -9   2   19.55    7.87

   5  -2   8   19.53    6.60

   6  -3   7    6.16    6.00

   8  -4   3    4.66    4.59

   3  -5   7  435.03   12.84

   5  -8   4    9.15    8.25

   5  -7   5    0.84    8.24

   5  -6   6   28.52    8.42

   5  -4   7    7.03    7.74

   5  -1   8   20.23    6.52

   6  -6   5    0.26    7.62

   7  -6   3   31.89    8.29

   7  -4   5    1.15    6.00

   7  -2   6    2.00    5.08

   3  -6   6   19.41    8.14

   4  -8   4  652.28   14.54

   6  -2   7    2.25    6.06

   7  -5   4   12.03    6.66

   8  -2   4   26.63    4.74

   4  -4   7   89.25   10.55

   5  -8   3   28.79    8.31

   5   0   8    7.04    6.27

   6  -4   6    8.47    7.14

   8  -3   3    2.95    4.86

   4  -8   3  170.68    9.22

   5  -8   2  152.19    9.28

   5  -5   6   22.32    8.34

   6  -7   3   22.69    8.17

   6  -1   7   38.45    6.51

   7  -1   6    2.26    5.21

   3  -5   6  186.88   10.75

   5  -7   4   42.85    8.69

   5  -6   5    9.88    8.12

   5   1   8   14.45    6.28

   6  -6   4    7.38    8.04

   7  -5   3    5.44    8.21

   7  -3   5    1.60    6.24

   8  -1   4   12.21    4.61

   3  -3   7   17.03    9.11

   4  -7   4  498.01   12.87

   4  -5   6  211.17   10.88

   6  -3   6    6.57    7.30

   7  -4   4    3.56    6.87

   7   0   6    2.30    5.04

   8  -2   3   10.52    5.97

   4  -6   5  219.33   10.62

   5  -7   3   11.04    9.01

   5  -4   6   26.74    9.64

   6  -6   3  171.86   10.09

   6   1   7   42.49    7.36

   7   1   6    9.22    5.13

   8   0   4   39.57    5.14

   3  -4   6   52.00    7.87

   4  -2   7   -2.12    9.32

   5  -7   2   51.56    7.89

   5  -6   4   22.35    8.22

   6  -5   4   62.23    8.81

   6  -2   6   21.88    7.48

   7  -4   3    6.61    8.55

   6   2   7   -3.30    5.65

   7  -1   5   65.71    7.99

   7   2   6   -1.62    4.90

   8  -1   3   42.39    5.83

   8   1   4   15.27    4.70

   4  -6   4   -1.76    7.16

   4  -5   5  274.36   10.90

   5  -3   6   50.66    8.68

   4  -1   7   21.33    8.20

   5  -6   3  202.20    9.96

   6  -5   3   94.42    9.18

   6  -3   5   22.19    8.08

   6   3   7    2.53    5.61

   7   3   6    0.39    4.78

   8   2   4   39.65    4.94

   4  -3   6   27.28    8.11

   6  -4   4   51.96    8.52

   6   4   7   -1.80    5.25

   7  -2   4    7.39    7.06

   7   0   5   -2.05    6.23

   7   4   6    3.66    4.52

   8  -1   2   39.01    6.13

   8   0   3    7.16    5.37

   5  -6   2    6.90    7.01

   5  -2   6   47.59    8.51

   6  -5   2   16.75    8.91

   6   0   6    6.26    7.34

   6   5   7    3.92    4.91

   7   5   6    1.38    4.17

   8   3   4    6.99    4.29

   4  -4   5   17.51    7.50

   4   0   7   72.60    8.61

   5  -3   5   70.03    8.67

   6  -3   4   23.51    9.23

   7  -3   2   20.89    7.61

   7  -1   4    7.63    7.24

   8   0   2   24.36    6.03

   8   4   4    1.19    4.13

   4   1   7   15.68    8.94

   5  -5   3   11.08    7.29

   5  -4   4  128.70    9.15

   5  -1   6   64.72    8.62

   6   1   6    6.15    7.12

   6  -1   5    8.16    7.78

   7   2   5   12.75    6.21

   8   2   3   12.48    5.37

   4  -3   5  243.00    9.96

   4  -1   6   15.73    8.70

   5  -5   2   28.35    6.98

   5   0   6   12.89    8.97

   5   4   7    5.37    7.80

   6   2   6   28.51    7.30

   7   0   4    3.61    6.98

   7   3   5    6.76    5.89

   8   1   2   41.20    6.25

   5  -2   5   12.86    7.70

   6  -3   3   19.14    7.96

   6  -2   4   23.19    7.99

   6   3   6    1.22    7.75

   7  -2   2   20.46    7.56

   8   3   3    2.84    5.09

   5  -4   3   38.28    7.42
[truncated: 900,382 more chars]
